# Supplementary material for: Chromosomal scale assembly and functional annotation of the apicomplexan parasite Eimeria acervulina
Source: Sci Data. 2025 May 23;12:852. doi: 10.1038/s41597-025-04653-1 (PMC12102361; doi:10.1038/s41597-025-04653-1)
Supplement: Supplementary file 1 — Table S1. [file 41597_2025_4653_MOESM1_ESM.xlsx]

## Sheet: Sheet1
Table S1. E. acervulina APU1 detail Pfam annotation of each gene.
SL. No.	EaA1 Unique Genes	Pfam annotation
1	g1.t1	unknown
2	g2.t1	unknown
3	g3.t1	unknown
4	g4.t1	g4.t1 TERT_thumb Telomerase reverse transcriptase thumb DNA binding domain
5	g5.t1	unknown
6	g6.t1	unknown
7	g16.t1	unknown
8	g19.t1	g19.t1 Noelin-1 Neurogenesis glycoprotein
9	g20.t1	g20.t1 PAP2 PAP2 superfamily
10	g21.t1	unknown
11	g25.t1	unknown
12	g32.t1	unknown
13	g34.t1	g34.t1 Sterol-sensing Sterol-sensing domain of SREBP cleavage-activation
14	g41.t1	g41.t1 Ion_trans Ion transport protein
15	g43.t1	g43.t1 SecE SecE/Sec61-gamma subunits of protein translocation complex
16	g45.t1	g45.t1 Yip1 Yip1 domain
17	g46.t1	g46.t1 FMN_dh FMN-dependent dehydrogenase
18	g48.t1	g48.t1 HORMA HORMA domain
19	g51.t1	unknown
20	g58.t1	unknown
21	g59.t1	unknown
22	g63.t1	unknown
23	g64.t1	unknown
24	g66.t1	g66.t1 Alba Alba
25	g69.t1	g69.t1 SF3b10 Splicing factor 3B subunit 10 (SF3b10)
26	g78.t1	g78.t1 CDP-OH_P_transf CDP-alcohol phosphatidyltransferase
27	g82.t1	g82.t1 Arrestin_N Arrestin (or S-antigen), N-terminal domain
28	g84.t1	g84.t1 LapA_dom Lipopolysaccharide assembly protein A domain
29	g96.t1	unknown
30	g114.t1	g114.t1 SR-25 Nuclear RNA-splicing-associated protein
31	g115.t1	g115.t1 SR-25 Nuclear RNA-splicing-associated protein
32	g119.t1	unknown
33	g119.t2	g119.t2 DUF3318 Protein of unknown function (DUF3318)
34	g125.t1	unknown
35	g127.t1	g127.t1 UCH Ubiquitin carboxyl-terminal hydrolase
36	g133.t1	g133.t1 Synaptobrevin Synaptobrevin
37	g138.t1	g138.t1 MAR_sialic_bdg Sialic-acid binding micronemal adhesive repeat
38	g148.t1	g148.t1 SR-25 Nuclear RNA-splicing-associated protein
39	g162.t1	unknown
40	g168.t1	unknown
41	g172.t1	g172.t1 DUF2244 Integral membrane protein (DUF2244)
42	g173.t1	unknown
43	g182.t1	unknown
44	g184.t1	unknown
45	g189.t1	g189.t1 Band_7 SPFH domain / Band 7 family
46	g192.t1	g192.t1 FA_hydroxylase Fatty acid hydroxylase
47	g195.t1	unknown
48	g196.t1	g196.t1 HemY_N HemY protein N-terminus
49	g203.t1	unknown
50	g204.t1	unknown
51	g214.t1	unknown
52	g216.t1	g216.t1 Ribosomal_L17 Ribosomal protein L17
53	g218.t1	unknown
54	g219.t1	g219.t1 S6PP Sucrose-6F-phosphate phosphohydrolase
55	g223.t1	unknown
56	g230.t1	g230.t1 CX9C CHCH-CHCH-like Cx9C, IMS import disulfide relay-system,
57	g236.t1	g236.t1 Rhomboid Rhomboid family
58	g250.t1	unknown
59	g257.t1	unknown
60	g261.t1	unknown
61	g262.t1	unknown
62	g265.t1	unknown
63	g266.t1	unknown
64	g269.t1	unknown
65	g276.t1	g276.t1 Phytochelatin_C Domain of unknown function (DUF1984)
66	g278.t1	g278.t1 SUIM_assoc Unstructured region C-term to UIM in Ataxin3
67	g305.t1	unknown
68	g307.t1	unknown
69	g308.t1	unknown
70	g309.t1	unknown
71	g316.t1	g316.t1 IMPa_helical Immunomodulating metalloprotease helical domain
72	g318.t1	g318.t1 Cytochrom_C1 Cytochrome C1 family
73	g319.t1	g319.t1 CCDC106 Coiled-coil domain-containing protein 106
74	g321.t1	unknown
75	g322.t1	unknown
76	g327.t1	g327.t1 UPF0767 UPF0767 family
77	g328.t1	unknown
78	g331.t1	unknown
79	g341.t1	unknown
80	g346.t1	g346.t1 Ribosomal_L4 Ribosomal protein L4/L1 family
81	g351.t1	unknown
82	g352.t1	g352.t1 PRP38 PRP38 family
83	g356.t1	unknown
84	g358.t1	unknown
85	g360.t1	g360.t1 Ribosomal_L23 Ribosomal protein L23
86	g364.t1	unknown
87	g370.t1	g370.t1 zf-C2H2 Zinc finger, C2H2 type
88	g381.t1	g381.t1 MMR_HSR1 50S ribosome-binding GTPase
89	g386.t1	unknown
90	g387.t1	unknown
91	g389.t1	g389.t1 FGF-BP1 FGF binding protein 1 (FGF-BP1)
92	g396.t1	unknown
93	g397.t1	unknown
94	g401.t1	unknown
95	g413.t1	g413.t1 Cytidylate_kin2 Cytidylate kinase-like family
96	g426.t1	unknown
97	g427.t1	g427.t1 ER_lumen_recept ER lumen protein retaining receptor
98	g427.t2	g427.t2 ER_lumen_recept ER lumen protein retaining receptor
99	g429.t1	unknown
100	g430.t1	unknown
101	g449.t1	g449.t1 DUF6384 Family of unknown function (DUF6384)
102	g460.t1	unknown
103	g461.t1	unknown
104	g468.t1	g468.t1 DUF2722 Protein of unknown function (DUF2722)
105	g469.t1	g469.t1 Activator_LAG-3 Transcriptional activator LAG-3
106	g486.t1	g486.t1 Xrn1_D3 Exoribonuclease 1 Domain-3
107	g496.t1	unknown
108	g497.t1	unknown
109	g501.t1	g501.t1 DctQ Tripartite ATP-independent periplasmic transporters, DctQ component
110	g502.t1	g502.t1 CobS_N Cobaltochelatase CobS subunit N terminal
111	g503.t1	unknown
112	g504.t1	g504.t1 Med3 Mediator complex subunit 3 fungal
113	g505.t1	g505.t1 DUF948 Bacterial protein of unknown function (DUF948)
114	g507.t1	unknown
115	g508.t1	unknown
116	g509.t1	unknown
117	g510.t1	unknown
118	g511.t1	unknown
119	g512.t1	unknown
120	g513.t1	unknown
121	g514.t1	unknown
122	g516.t1	unknown
123	g517.t1	unknown
124	g518.t1	unknown
125	g519.t1	unknown
126	g522.t1	unknown
127	g523.t1	unknown
128	g528.t1	g528.t1 PH PH domain
129	g529.t1	g529.t1 Peptidase_C1 Papain family cysteine protease
130	g531.t1	g531.t1 RRM_1 RNA recognition motif. (a.k.a. RRM, RBD, or RNP domain)
131	g533.t1	unknown
132	g533.t2	unknown
133	g536.t1	unknown
134	g541.t1	g541.t1 RamS Lanthionine-containing peptide SapB precursor RamS
135	g542.t1	g542.t1 P_C P protein C-terminus
136	g542.t2	unknown
137	g543.t1	unknown
138	g544.t1	unknown
139	g545.t1	g545.t1 Nrap_D6 Nrap protein domain 6
140	g546.t1	g546.t1 Nrap_D6 Nrap protein domain 6
141	g547.t1	unknown
142	g548.t1	unknown
143	g555.t1	unknown
144	g558.t1	unknown
145	g568.t1	g568.t1 AAA_2 AAA domain (Cdc48 subfamily)
146	g571.t1	unknown
147	g576.t1	g576.t1 DUF4834 Domain of unknown function (DUF4834)
148	g588.t1	unknown
149	g608.t1	g608.t1 Ribosomal_S11 Ribosomal protein S11
150	g616.t1	g616.t1 BTK BTK motif
151	g621.t1	unknown
152	g630.t1	g630.t1 RT_RNaseH RNase H-like domain found in reverse transcriptase
153	g631.t1	unknown
154	g632.t1	unknown
155	g639.t1	unknown
156	g643.t1	unknown
157	g647.t1	g647.t1 Androgen_recep Androgen receptor
158	g654.t1	g654.t1 Ribosomal_S16 Ribosomal protein S16
159	g662.t1	unknown
160	g670.t1	unknown
161	g673.t1	unknown
162	g678.t1	g678.t1 DUF6338 Family of unknown function (DUF6338)
163	g683.t1	g683.t1 SRP19 SRP19 protein
164	g690.t1	g690.t1 OMPdecase Orotidine 5'-phosphate decarboxylase / HUMPS family
165	g691.t1	g691.t1 Protocadherin Protocadherin
166	g703.t1	unknown
167	g707.t1	unknown
168	g713.t1	unknown
169	g714.t1	unknown
170	g715.t1	unknown
171	g715.t2	unknown
172	g716.t1	g716.t1 DUF2103 Predicted metal-binding protein (DUF2103)
173	g717.t1	unknown
174	g720.t1	g720.t1 UDG Uracil DNA glycosylase superfamily
175	g722.t1	g722.t1 Pentapeptide_4 Pentapeptide repeats (9 copies)
176	g723.t1	unknown
177	g727.t1	g727.t1 DUF4428 Domain of unknown function (DUF4428)
178	g728.t1	unknown
179	g733.t1	g733.t1 NR_Repeat Nuclear receptor repeat
180	g737.t1	g737.t1 XPG_I XPG I-region
181	g744.t1	unknown
182	g751.t1	g751.t1 DUF1003 Protein of unknown function (DUF1003)
183	g754.t1	g754.t1 NIF NLI interacting factor-like phosphatase
184	g758.t1	g758.t1 CPW_WPC Plasmodium falciparum domain of unknown function (CPW_WPC)
185	g768.t1	unknown
186	g770.t1	unknown
187	g771.t1	unknown
188	g774.t1	unknown
189	g781.t1	unknown
190	g785.t1	unknown
191	g794.t1	unknown
192	g795.t1	unknown
193	g796.t1	unknown
194	g802.t1	unknown
195	g803.t1	g803.t1 FUN14 FUN14 family
196	g807.t1	unknown
197	g808.t1	g808.t1 DUF2298 Uncharacterized membrane protein (DUF2298)
198	g819.t1	g819.t1 TFIIA Transcription factor IIA, alpha/beta subunit
199	g819.t2	g819.t2 TFIIA Transcription factor IIA, alpha/beta subunit
200	g828.t1	unknown
201	g836.t1	g836.t1 Steroid_dh 3-oxo-5-alpha-steroid 4-dehydrogenase
202	g841.t1	unknown
203	g845.t1	unknown
204	g847.t1	unknown
205	g851.t1	g851.t1 Fer2_3 2Fe-2S iron-sulfur cluster binding domain
206	g851.t2	g851.t2 Fer2_3 2Fe-2S iron-sulfur cluster binding domain
207	g852.t1	g852.t1 Glycos_transf_4 Glycosyl transferase family 4
208	g855.t1	g855.t1 DUF2722 Protein of unknown function (DUF2722)
209	g862.t1	unknown
210	g868.t1	unknown
211	g873.t1	unknown
212	g886.t1	g886.t1 DASH_Dam1 DASH complex subunit Dam1
213	g888.t1	g888.t1 Orf78 Orf78 (ac78)
214	g890.t1	g890.t1 Med15 ARC105 or Med15 subunit of Mediator complex non-fungal
215	g891.t1	g891.t1 M-inducer_phosp M-phase inducer phosphatase
216	g891.t2	unknown
217	g895.t2	g895.t2 SFXNs Sideroflexins
218	g901.t1	unknown
219	g903.t1	g903.t1 Ribosomal_L34e Ribosomal protein L34e
220	g903.t2	g903.t2 Ribosomal_L34e Ribosomal protein L34e
221	g912.t1	unknown
222	g916.t1	unknown
223	g919.t1	unknown
224	g921.t1	unknown
225	g922.t1	unknown
226	g925.t1	g925.t1 DUF3223 Protein of unknown function (DUF3223)
227	g927.t1	unknown
228	g927.t2	unknown
229	g927.t3	unknown
230	g928.t1	unknown
231	g933.t1	g933.t1 DUF5347 Family of unknown function (DUF5347)
232	g950.t1	unknown
233	g951.t1	unknown
234	g953.t1	unknown
235	g954.t1	g954.t1 PIG-P PIG-P
236	g958.t1	g958.t1 SR-25 Nuclear RNA-splicing-associated protein
237	g962.t1	unknown
238	g966.t1	unknown
239	g971.t1	g971.t1 ISP1_C ISP1 C-terminal
240	g971.t2	g971.t2 ISP1_C ISP1 C-terminal
241	g977.t1	g977.t1 Ribosomal_60s 60s Acidic ribosomal protein
242	g978.t1	g978.t1 HemY_N HemY protein N-terminus
243	g981.t1	unknown
244	g983.t1	unknown
245	g989.t1	unknown
246	g997.t1	unknown
247	g998.t1	unknown
248	g999.t1	unknown
249	g1001.t1	unknown
250	g1004.t1	unknown
251	g1006.t1	g1006.t1 DUF6555 Family of unknown function (DUF6555)
252	g1009.t1	unknown
253	g1010.t1	unknown
254	g1012.t1	g1012.t1 IHABP4_N Intracellular hyaluronan-binding protein 4 N-terminal
255	g1018.t1	unknown
256	g1019.t1	unknown
257	g1020.t1	unknown
258	g1027.t1	g1027.t1 IFT20 Intraflagellar transport complex B, subunit 20
259	g1033.t1	g1033.t1 Coatomer_E Coatomer epsilon subunit
260	g1037.t1	unknown
261	g1038.t1	g1038.t1 EspG EspG protein
262	g1050.t1	unknown
263	g1052.t1	g1052.t1 DUF2330 Uncharacterized protein conserved in bacteria (DUF2330)
264	g1053.t1	g1053.t1 RNase_P_Rpp14 Rpp14/Pop5 family
265	g1054.t1	g1054.t1 ASFV_J13L African swine fever virus J13L protein
266	g1056.t1	g1056.t1 Nup188_C Nuclear pore protein NUP188 C-terminal domain
267	g1062.t1	g1062.t1 CAP Cysteine-rich secretory protein family
268	g1072.t1	g1072.t1 Glyco_hydro_9 Glycosyl hydrolase family 9
269	g1074.t1	g1074.t1 DUF4464 Domain of unknown function (DUF4464)
270	g1076.t1	g1076.t1 EMC3_TMCO1 Integral membrane protein EMC3/TMCO1-like
271	g1084.t1	g1084.t1 GST_C_6 Glutathione S-transferase, C-terminal domain
272	g1090.t1	unknown
273	g1091.t1	g1091.t1 Ac45-VOA1_TM V0 complex accessory subunit Ac45/VOA1 transmembrane domain
274	g1092.t1	g1092.t1 Ac45-VOA1_TM V0 complex accessory subunit Ac45/VOA1 transmembrane domain
275	g1101.t1	g1101.t1 SpoIIIAC Stage III sporulation protein AC/AD protein family
276	g1102.t1	g1102.t1 CcmF_C Cytochrome c-type biogenesis protein CcmF C-terminal
277	g1103.t1	unknown
278	g1104.t1	unknown
279	g1105.t1	unknown
280	g1106.t1	unknown
281	g1107.t1	unknown
282	g1108.t1	unknown
283	g1110.t1	unknown
284	g1121.t1	unknown
285	g1129.t1	g1129.t1 DNA_pol3_gamma3 DNA polymerase III subunits gamma and tau domain III
286	g1130.t1	g1130.t1 RVT_1 Reverse transcriptase (RNA-dependent DNA polymerase)
287	g1143.t1	unknown
288	g1143.t2	unknown
289	g1147.t1	unknown
290	g1148.t1	unknown
291	g1149.t1	g1149.t1 Glycos_transf_2 Glycosyl transferase family 2
292	g1166.t1	unknown
293	g1167.t1	unknown
294	g1168.t1	g1168.t1 RskA Anti-sigma-K factor rskA
295	g1170.t1	g1170.t1 RLL RNA transcription, translation and transport factor protein
296	g1187.t1	g1187.t1 PHD_2 PHD-finger
297	g1193.t1	unknown
298	g1193.t2	unknown
299	g1193.t3	unknown
300	g1201.t1	g1201.t1 Inositol_P Inositol monophosphatase family
301	g1203.t1	g1203.t1 adh_short short chain dehydrogenase
302	g1226.t1	unknown
303	g1228.t1	g1228.t1 Complex1_LYR Complex 1 protein (LYR family)
304	g1229.t1	g1229.t1 CCAP Arthropod cardioacceleratory peptide 2a
305	g1231.t1	unknown
306	g1232.t1	unknown
307	g1239.t1	g1239.t1 YscW Type III secretion system lipoprotein chaperone (YscW)
308	g1242.t1	g1242.t1 T6PP_N Trehalose-6-phosphate phosphatase N-terminal helical bundle domain
309	g1242.t2	g1242.t2 T6PP_N Trehalose-6-phosphate phosphatase N-terminal helical bundle domain
310	g1244.t1	g1244.t1 SPAN-X Sperm protein associated with nucleus, mapped to X chromosome
311	g1244.t2	g1244.t2 XG_FTase Xyloglucan fucosyltransferase
312	g1245.t1	g1245.t1 Macoilin Macoilin family
313	g1245.t2	g1245.t2 SUIM_assoc Unstructured region C-term to UIM in Ataxin3
314	g1253.t1	g1253.t1 DUF4191 Domain of unknown function (DUF4191)
315	g1258.t1	unknown
316	g1260.t1	g1260.t1 zf-AN1 AN1-like Zinc finger
317	g1260.t2	g1260.t2 zf-AN1 AN1-like Zinc finger
318	g1272.t1	g1272.t1 Mnd1 Mnd1 HTH domain
319	g1274.t1	g1274.t1 ER_lumen_recept ER lumen protein retaining receptor
320	g1274.t2	g1274.t2 ER_lumen_recept ER lumen protein retaining receptor
321	g1275.t1	unknown
322	g1284.t1	unknown
323	g1285.t1	unknown
324	g1286.t1	unknown
325	g1287.t1	unknown
326	g1288.t1	unknown
327	g1289.t1	unknown
328	g1289.t2	unknown
329	g1290.t1	unknown
330	g1291.t1	unknown
331	g1292.t1	unknown
332	g1293.t1	unknown
333	g1294.t1	unknown
334	g1295.t1	unknown
335	g1296.t1	unknown
336	g1311.t1	g1311.t1 CKS Cyclin-dependent kinase regulatory subunit
337	g1311.t2	g1311.t2 CKS Cyclin-dependent kinase regulatory subunit
338	g1315.t1	unknown
339	g1318.t1	g1318.t1 NST1 Salt tolerance down-regulator
340	g1323.t1	unknown
341	g1327.t1	unknown
342	g1329.t1	g1329.t1 DUF2779 Domain of unknown function(DUF2779)
343	g1334.t1	g1334.t1 G-gamma GGL domain
344	g1335.t1	g1335.t1 mRNA_stabil mRNA stabilisation
345	g1335.t2	g1335.t2 mRNA_stabil mRNA stabilisation
346	g1336.t1	unknown
347	g1340.t1	unknown
348	g1340.t2	unknown
349	g1341.t1	unknown
350	g1341.t2	unknown
351	g1341.t3	unknown
352	g1343.t1	g1343.t1 DUF4149 Domain of unknown function (DUF4149)
353	g1343.t2	g1343.t2 DUF4149 Domain of unknown function (DUF4149)
354	g1356.t1	g1356.t1 RskA Anti-sigma-K factor rskA
355	g1357.t1	g1357.t1 HSD3 Spermatogenesis-associated protein 7, or HSD3
356	g1366.t1	unknown
357	g1367.t1	g1367.t1 Apt1 Golgi-body localisation protein domain
358	g1372.t1	g1372.t1 SR-25 Nuclear RNA-splicing-associated protein
359	g1387.t1	g1387.t1 SR-25 Nuclear RNA-splicing-associated protein
360	g1388.t1	g1388.t1 Sedlin_N Sedlin, N-terminal conserved region
361	g1393.t1	g1393.t1 NECFESHC SH3 terminal domain of 2nd SH3 on Neutrophil cytosol factor 1
362	g1394.t1	g1394.t1 DUF2207 Predicted membrane protein (DUF2207)
363	g1397.t1	g1397.t1 TFIIA Transcription factor IIA, alpha/beta subunit
364	g1397.t2	g1397.t2 TFIIA Transcription factor IIA, alpha/beta subunit
365	g1401.t1	g1401.t1 GOLD_2 Golgi-dynamics membrane-trafficking
366	g1408.t1	unknown
367	g1420.t1	g1420.t1 ATP-synt_DE_N ATP synthase, Delta/Epsilon chain, beta-sandwich domain
368	g1420.t2	g1420.t2 ATP-synt_DE_N ATP synthase, Delta/Epsilon chain, beta-sandwich domain
369	g1429.t1	unknown
370	g1431.t1	unknown
371	g1434.t1	g1434.t1 Calreticulin Calreticulin family
372	g1434.t2	g1434.t2 Calreticulin Calreticulin family
373	g1434.t3	g1434.t3 Calreticulin Calreticulin family
374	g1434.t4	g1434.t4 Calreticulin Calreticulin family
375	g1435.t1	unknown
376	g1435.t2	unknown
377	g1436.t1	g1436.t1 Phage_AlpA Prophage CP4-57 regulatory protein (AlpA)
378	g1437.t2	g1437.t2 Fez1 Fez1
379	g1441.t1	unknown
380	g1441.t2	unknown
381	g1443.t1	unknown
382	g1455.t1	g1455.t1 CPW_WPC Plasmodium falciparum domain of unknown function (CPW_WPC)
383	g1456.t1	unknown
384	g1457.t1	unknown
385	g1458.t1	unknown
386	g1459.t1	unknown
387	g1463.t1	unknown
388	g1465.t1	g1465.t1 Prefoldin Prefoldin subunit
389	g1465.t2	g1465.t2 Prefoldin Prefoldin subunit
390	g1481.t1	unknown
391	g1482.t1	g1482.t1 SRCR Scavenger receptor cysteine-rich domain
392	g1483.t1	g1483.t1 DUF6338 Family of unknown function (DUF6338)
393	g1488.t1	g1488.t1 DUF4401 Domain of unknown function (DUF4401)
394	g1489.t1	g1489.t1 FAD_binding_6 Oxidoreductase FAD-binding domain
395	g1498.t1	g1498.t1 EF-hand_7 EF-hand domain pair
396	g1499.t1	g1499.t1 EF-hand_5 EF hand
397	g1502.t1	g1502.t1 Surface_antigen Sporozoite TA4 surface antigen
398	g1505.t1	unknown
399	g1505.t2	g1507.t1 Surface_antigen Sporozoite TA4 surface antigen
400	g1507.t1	unknown
401	g1524.t1	g1524.t1 TRI5 Trichodiene synthase (TRI5)
402	g1525.t1	unknown
403	g1526.t1	unknown
404	g1530.t1	unknown
405	g1531.t1	unknown
406	g1532.t1	g1532.t1 INV_N Beta-fructofuranosidase, N-terminal domain
407	g1533.t1	unknown
408	g1537.t1	g1537.t1 DUF5521 Family of unknown function (DUF5521)
409	g1538.t1	unknown
410	g1540.t1	unknown
411	g1543.t1	g1543.t1 QRPTase_C Quinolinate phosphoribosyl transferase, C-terminal domain
412	g1545.t1	unknown
413	g1554.t1	g1554.t1 LSM LSM domain
414	g1559.t1	g1559.t1 Peptidase_M50B Peptidase M50B-like
415	g1561.t1	unknown
416	g1563.t1	g1563.t1 DUF2428 THADA/TRM732, DUF2428
417	g1564.t1	unknown
418	g1565.t1	unknown
419	g1565.t2	unknown
420	g1583.t1	unknown
421	g1584.t1	g1584.t1 HIT HIT domain
422	g1585.t1	unknown
423	g1597.t1	g1597.t1 DUF5647 Family of unknown function (DUF5647)
424	g1599.t1	unknown
425	g1602.t1	g1602.t1 DUF3682 Protein of unknown function (DUF3682)
426	g1610.t1	g1610.t1 AP-5_subunit_s1 AP-5 complex subunit sigma-1
427	g1614.t1	unknown
428	g1615.t1	unknown
429	g1621.t1	unknown
430	g1629.t1	unknown
431	g1631.t1	g1631.t1 Macoilin Macoilin family
432	g1637.t1	g1637.t1 GCV_H Glycine cleavage H-protein
433	g1638.t1	g1638.t1 UQ_con Ubiquitin-conjugating enzyme
434	g1644.t1	g1644.t1 CDC73_C RNA pol II accessory factor, Cdc73 family, C-terminal
435	g1644.t2	g1644.t2 CDC73_C RNA pol II accessory factor, Cdc73 family, C-terminal
436	g1646.t1	g1646.t1 RskA Anti-sigma-K factor rskA
437	g1649.t1	g1649.t1 DUF5804 Family of unknown function (DUF5804)
438	g1652.t1	unknown
439	g1655.t1	g1655.t1 DUF6404 Family of unknown function (DUF6404)
440	g1660.t1	unknown
441	g1662.t1	unknown
442	g1662.t2	g1662.t2 MFS_5 Sugar-tranasporters, 12 TM
443	g1670.t1	g1670.t1 dCMP_cyt_deam_1 Cytidine and deoxycytidylate deaminase zinc-binding region
444	g1671.t1	unknown
445	g1672.t1	unknown
446	g1673.t1	g1673.t1 YiaAB yiaA/B two helix domain
447	g1674.t1	unknown
448	g1675.t1	unknown
449	g1676.t1	g1676.t1 PAC2 PAC2 family
450	g1677.t1	unknown
451	g1678.t1	unknown
452	g1679.t1	unknown
453	g1680.t1	unknown
454	g1681.t1	unknown
455	g1682.t1	unknown
456	g1683.t1	unknown
457	g1687.t1	g1687.t1 SMC_N RecF/RecN/SMC N terminal domain
458	g1688.t1	g1688.t1 NeA_P2 Nepovirus subgroup A polyprotein
459	g1692.t1	unknown
460	g1695.t1	g1695.t1 ABA_GPCR Abscisic acid G-protein coupled receptor
461	g1700.t1	g1700.t1 Cnl2_NKP2 Cnl2/NKP2 family protein
462	g1701.t1	g1701.t1 PMBR Pseudomurein-binding repeat
463	g1702.t1	g1702.t1 Proteasome Proteasome subunit
464	g1704.t1	g1704.t1 Rotamase PPIC-type PPIASE domain
465	g1708.t1	g1708.t1 SRP72 SRP72 RNA-binding domain
466	g1710.t1	unknown
467	g1710.t2	unknown
468	g1716.t1	g1716.t1 DUF2053 Predicted membrane protein (DUF2053)
469	g1719.t1	g1719.t1 COMP Cartilage oligomeric matrix protein
470	g1721.t1	g1721.t1 DUF2053 Predicted membrane protein (DUF2053)
471	g1728.t1	unknown
472	g1736.t1	unknown
473	g1739.t1	unknown
474	g1755.t1	unknown
475	g1759.t1	g1759.t1 Ribosomal_S14 Ribosomal protein S14p/S29e
476	g1761.t1	g1761.t1 AMPK1_CBM Glycogen recognition site of AMP-activated protein kinase
477	g1761.t2	g1761.t2 AMPK1_CBM Glycogen recognition site of AMP-activated protein kinase
478	g1762.t1	g1762.t1 Ribonuc_P_40 Ribonuclease P 40kDa (Rpp40) subunit
479	g1762.t2	g1762.t2 DUF2722 Protein of unknown function (DUF2722)
480	g1765.t1	g1765.t1 Ribosomal_60s 60s Acidic ribosomal protein
481	g1769.t1	g1769.t1 GWT1 GWT1
482	g1774.t1	g1774.t1 eIF-3_zeta Eukaryotic translation initiation factor 3 subunit 7 (eIF-3)
483	g1780.t1	g1780.t1 adh_short short chain dehydrogenase
484	g1785.t1	unknown
485	g1794.t1	unknown
486	g1795.t1	g1795.t1 YjgF_endoribonc YjgF/chorismate_mutase-like, putative endoribonuclease
487	g1795.t2	g1795.t2 YjgF_endoribonc YjgF/chorismate_mutase-like, putative endoribonuclease
488	g1801.t1	g1801.t1 DUF999 Protein of unknown function (DUF999)
489	g1802.t1	g1802.t1 LRRC37AB_C LRRC37A/B like protein 1 C-terminal domain
490	g1806.t1	unknown
491	g1806.t2	unknown
492	g1811.t1	g1811.t1 SR-25 Nuclear RNA-splicing-associated protein
493	g1813.t1	g1813.t1 Adeno_PV Adenovirus minor core protein PV
494	g1816.t1	g1816.t1 Yippee-Mis18 Yippee zinc-binding/DNA-binding /Mis18, centromere assembly
495	g1819.t1	g1819.t1 Dehydrin Dehydrin
496	g1821.t1	unknown
497	g1822.t1	g1822.t1 COX2 Cytochrome C oxidase subunit II, periplasmic domain
498	g1828.t1	unknown
499	g1831.t1	g1831.t1 Med3 Mediator complex subunit 3 fungal
500	g1852.t1	g1852.t1 Folate_rec Folate receptor family
501	g1852.t2	g1852.t2 Folate_rec Folate receptor family
502	g1854.t1	g1854.t1 zf-CDGSH Iron-binding zinc finger CDGSH type
503	g1855.t1	g1855.t1 OPA3 Optic atrophy 3 protein (OPA3)
504	g1856.t1	g1856.t1 Sigma_1s Sigma 1s protein
505	g1871.t1	unknown
506	g1871.t2	unknown
507	g1872.t1	unknown
508	g1874.t1	unknown
509	g1876.t1	unknown
510	g1878.t1	g1878.t1 MPS2 Monopolar spindle protein 2
511	g1878.t2	unknown
512	g1878.t3	unknown
513	g1885.t1	g1885.t1 RNase_PH 3' exoribonuclease family, domain 1
514	g1885.t2	g1885.t2 RNase_PH 3' exoribonuclease family, domain 1
515	g1892.t1	g1892.t1 CZB Chemoreceptor zinc-binding domain
516	g1901.t1	unknown
517	g1912.t1	g1912.t1 PEX11 Peroxisomal biogenesis factor 11 (PEX11)
518	g1915.t1	unknown
519	g1919.t1	g1919.t1 GNAT_like GCN5-related N-acetyltransferase like domain
520	g1923.t1	g1923.t1 Asp_protease Aspartyl protease
521	g1928.t1	unknown
522	g1934.t1	unknown
523	g1935.t1	unknown
524	g1936.t1	g1936.t1 OST3_OST6 OST3 / OST6 family, transporter family
525	g1939.t1	unknown
526	g1943.t1	unknown
527	g1945.t1	unknown
528	g1949.t1	g1949.t1 GYF GYF domain
529	g1949.t2	g1949.t2 GYF GYF domain
530	g1951.t1	g1951.t1 FSA_C Fragile site-associated protein C-terminus
531	g1951.t2	g1951.t2 FSA_C Fragile site-associated protein C-terminus
532	g1954.t1	g1954.t1 TMEM72 Transmembrane protein family 72
533	g1961.t1	g1961.t1 TFIIA Transcription factor IIA, alpha/beta subunit
534	g1972.t1	g1972.t1 Ketoacyl-synt_2 Beta-ketoacyl synthase, N-terminal domain
535	g1976.t1	g1976.t1 CENP-X CENP-S associating Centromere protein X
536	g1977.t1	unknown
537	g1983.t1	g1983.t1 FAM117 Protein Family FAM117
538	g1986.t1	unknown
539	g1989.t1	g1989.t1 RB_B Retinoblastoma-associated protein B domain
540	g2007.t1	unknown
541	g2022.t1	unknown
542	g2024.t1	unknown
543	g2025.t1	unknown
544	g2034.t1	unknown
545	g2035.t1	g2035.t1 PIG-H GPI-GlcNAc transferase complex, PIG-H component
546	g2041.t1	g2041.t1 UCR_14kD Ubiquinol-cytochrome C reductase complex 14kD subunit
547	g2043.t1	g2043.t1 zf-Tim10_DDP Tim10/DDP family zinc finger
548	g2046.t1	g2046.t1 Cadherin_C_2 Cadherin cytoplasmic C-terminal
549	g2047.t1	unknown
550	g2048.t1	unknown
551	g2049.t1	g2049.t1 Prok-E2_D Prokaryotic E2 family D
552	g2050.t1	g2050.t1 TGBp3 Triple gene block 3
553	g2051.t1	g2051.t1 Glyco_hydro_130 beta-1,4-mannooligosaccharide phosphorylase
554	g2052.t1	g2052.t1 Glyco_hydro_130 beta-1,4-mannooligosaccharide phosphorylase
555	g2057.t1	g2057.t1 Tmemb_14 Transmembrane proteins 14C
556	g2066.t1	unknown
557	g2067.t1	g2067.t1 Gal_Lectin Galactose binding lectin domain
558	g2067.t2	g2067.t2 Gal_Lectin Galactose binding lectin domain
559	g2075.t1	unknown
560	g2080.t1	g2080.t1 PNISR Arginine/serine-rich protein PNISR
561	g2090.t1	unknown
562	g2096.t1	g2096.t1 Img2 Mitochondrial large subunit ribosomal protein (Img2)
563	g2098.t1	g2098.t1 Acatn Acetyl-coenzyme A transporter 1
564	g2100.t1	g2100.t1 BAF1_ABF1 BAF1 / ABF1 chromatin reorganising factor
565	g2103.t1	g2103.t1 GSHPx Glutathione peroxidase
566	g2103.t2	g2103.t2 GSHPx Glutathione peroxidase
567	g2106.t1	unknown
568	g2111.t1	unknown
569	g2113.t1	unknown
570	g2116.t1	unknown
571	g2126.t1	unknown
572	g2134.t1	g2134.t1 SUV3_C Mitochondrial degradasome RNA helicase subunit C terminal
573	g2136.t1	g2136.t1 CPSF_A CPSF A subunit region
574	g2137.t1	g2137.t1 CPSF_A CPSF A subunit region
575	g2142.t1	unknown
576	g2142.t2	unknown
577	g2148.t1	g2148.t1 RNA_pol_Rpb1_1 RNA polymerase Rpb1, domain 1
578	g2155.t1	g2155.t1 ETS_PEA3_N PEA3 subfamily ETS-domain transcription factor N terminal domain
579	g2155.t2	g2155.t2 ETS_PEA3_N PEA3 subfamily ETS-domain transcription factor N terminal domain
580	g2158.t1	unknown
581	g2166.t1	g2166.t1 Ribosomal_S9 Ribosomal protein S9/S16
582	g2166.t2	g2166.t2 Ribosomal_S9 Ribosomal protein S9/S16
583	g2168.t1	unknown
584	g2170.t1	g2170.t1 LMBR1 LMBR1-like membrane protein
585	g2177.t1	g2177.t1 eIF-4B Plant specific eukaryotic initiation factor 4B
586	g2182.t1	unknown
587	g2189.t1	unknown
588	g2190.t1	unknown
589	g2193.t1	unknown
590	g2206.t1	unknown
591	g2207.t1	unknown
592	g2208.t1	g2208.t1 bZIP_1 bZIP transcription factor
593	g2212.t1	g2212.t1 Robl_LC7 Roadblock/LC7 domain
594	g2213.t1	g2213.t1 Arm Armadillo/beta-catenin-like repeat
595	g2213.t2	g2213.t2 Arm Armadillo/beta-catenin-like repeat
596	g2214.t1	unknown
597	g2215.t1	g2215.t1 Nrf1_DNA-bind NLS-binding and DNA-binding and dimerisation domains of Nrf1
598	g2219.t1	g2219.t1 ABC2_membrane_2 ABC-2 family transporter protein
599	g2222.t1	g2222.t1 BCDHK_Adom3 Mitochondrial branched-chain alpha-ketoacid dehydrogenase kinase
600	g2222.t2	g2222.t2 BCDHK_Adom3 Mitochondrial branched-chain alpha-ketoacid dehydrogenase kinase
601	g2226.t1	g2226.t1 NDK Nucleoside diphosphate kinase
602	g2229.t1	unknown
603	g2233.t1	unknown
604	g2238.t1	unknown
605	g2247.t1	g2247.t1 RCC1 Regulator of chromosome condensation (RCC1) repeat
606	g2257.t1	g2257.t1 TMEM18 Transmembrane protein 18
607	g2259.t1	g2259.t1 Kelch_3 Galactose oxidase, central domain
608	g2274.t1	unknown
609	g2276.t1	unknown
610	g2285.t1	unknown
611	g2286.t1	g2286.t1 SPRY SPRY domain
612	g2286.t2	g2286.t2 SPRY SPRY domain
613	g2288.t1	g2288.t1 Chromo Chromo (CHRromatin Organisation MOdifier) domain
614	g2288.t2	g2288.t2 Chromo Chromo (CHRromatin Organisation MOdifier) domain
615	g2295.t1	unknown
616	g2296.t1	g2296.t1 TMEMspv1-c74-12 Plectrovirus spv1-c74 ORF 12 transmembrane protein
617	g2298.t1	unknown
618	g2299.t1	unknown
619	g2301.t1	unknown
620	g2303.t1	unknown
621	g2307.t1	unknown
622	g2308.t1	g2308.t1 Med3 Mediator complex subunit 3 fungal
623	g2309.t1	g2309.t1 DUF948 Bacterial protein of unknown function (DUF948)
624	g2310.t1	unknown
625	g2311.t1	unknown
626	g2312.t1	unknown
627	g2313.t1	unknown
628	g2316.t1	unknown
629	g2318.t1	unknown
630	g2328.t1	g2328.t1 MRP-L47 Mitochondrial 39-S ribosomal protein L47 (MRP-L47)
631	g2345.t1	unknown
632	g2346.t1	g2346.t1 DUF996 Protein of unknown function (DUF996)
633	g2360.t1	unknown
634	g2373.t1	g2373.t1 T_cell_tran_alt T-cell leukemia translocation-altered
635	g2377.t1	unknown
636	g2378.t1	unknown
637	g2390.t1	unknown
638	g2395.t1	unknown
639	g2406.t1	unknown
640	g2409.t1	unknown
641	g2414.t1	unknown
642	g2427.t1	g2427.t1 Arf ADP-ribosylation factor family
643	g2430.t1	g2430.t1 CinA Competence-damaged protein
644	g2442.t1	g2442.t1 Aminopep Putative aminopeptidase
645	g2443.t1	g2443.t1 DnaJ DnaJ domain
646	g2448.t1	g2448.t1 NUDIX NUDIX domain
647	g2459.t1	g2459.t1 TauE Sulfite exporter TauE/SafE
648	g2463.t1	g2463.t1 K_channel_TID Potassium channel Kv1.4 tandem inactivation domain
649	g2467.t1	unknown
650	g2473.t1	unknown
651	g2479.t1	unknown
652	g2485.t1	unknown
653	g2488.t1	g2488.t1 DUF2385 Protein of unknown function (DUF2385)
654	g2492.t1	g2492.t1 zf-CCCH_4 CCCH-type zinc finger
655	g2499.t1	g2499.t1 MutL_C MutL C terminal dimerisation domain
656	g2505.t1	unknown
657	g2515.t1	g2515.t1 MreD rod shape-determining protein MreD
658	g2522.t1	g2522.t1 Inositol_P Inositol monophosphatase family
659	g2530.t1	unknown
660	g2536.t1	g2536.t2 RT_RNaseH RNase H-like domain found in reverse transcriptase
661	g2536.t2	unknown
662	g2543.t1	g2543.t1 PI3K_1B_p101 Phosphoinositide 3-kinase gamma adapter protein p101 subunit
663	g2547.t1	g2547.t1 EFP_N Elongation factor P (EF-P) KOW-like domain
664	g2552.t1	g2552.t1 CH_2 CH-like domain in sperm protein
665	g2553.t1	g2553.t1 Ribosomal_L44 Ribosomal protein L44
666	g2554.t1	g2554.t1 VPS9 Vacuolar sorting protein 9 (VPS9) domain
667	g2557.t1	g2557.t1 DIX DIX domain
668	g2569.t1	unknown
669	g2570.t1	unknown
670	g2573.t1	unknown
671	g2574.t1	unknown
672	g2577.t1	unknown
673	g2584.t1	unknown
674	g2587.t1	unknown
675	g2587.t2	unknown
676	g2590.t1	g2590.t1 DUF4658 Domain of unknown function (DUF4658)
677	g2592.t1	g2592.t1 DUF2427 Domain of unknown function (DUF2427)
678	g2598.t1	g2598.t1 Rpr2 RNAse P Rpr2/Rpp21/SNM1 subunit domain
679	g2603.t1	unknown
680	g2605.t1	unknown
681	g2606.t1	unknown
682	g2608.t1	unknown
683	g2608.t2	unknown
684	g2609.t1	unknown
685	g2610.t1	unknown
686	g2612.t1	g2612.t1 DUF4490 Domain of unknown function (DUF4490)
687	g2621.t1	g2621.t1 DUF726 Protein of unknown function (DUF726)
688	g2628.t1	g2628.t1 EF-hand_6 EF-hand domain
689	g2635.t1	g2635.t1 UstYa Mycotoxin biosynthesis protein UstYa
690	g2638.t1	unknown
691	g2664.t1	g2664.t1 Brix Brix domain
692	g2666.t1	g2666.t1 Flavodoxin_4 Flavodoxin
693	g2668.t1	g2668.t1 DUF3138 Protein of unknown function (DUF3138)
694	g2668.t2	g2668.t2 DUF3138 Protein of unknown function (DUF3138)
695	g2673.t1	unknown
696	g2676.t1	unknown
697	g2688.t1	g2688.t1 KASH Nuclear envelope localisation domain
698	g2692.t1	g2692.t1 EF-hand_7 EF-hand domain pair
699	g2700.t1	g2700.t1 EMC3_TMCO1 Integral membrane protein EMC3/TMCO1-like
700	g2704.t1	unknown
701	g2709.t1	g2709.t1 DUF5604 Domain of unknown function (DUF5604)
702	g2712.t1	unknown
703	g2717.t1	g2717.t1 WD40 WD domain, G-beta repeat
704	g2718.t1	g2718.t1 DUF6611 Family of unknown function (DUF6611)
705	g2735.t1	g2735.t1 RNA_pol_L_2 RNA polymerase Rpb3/Rpb11 dimerisation domain
706	g2742.t1	unknown
707	g2742.t2	unknown
708	g2744.t1	unknown
709	g2745.t1	unknown
710	g2746.t1	unknown
711	g2747.t1	unknown
712	g2754.t1	unknown
713	g2755.t1	g2755.t1 PAN_4 PAN domain
714	g2757.t1	g2757.t1 Ax_dynein_light Axonemal dynein light chain
715	g2758.t1	unknown
716	g2759.t1	unknown
717	g2760.t1	unknown
718	g2761.t1	unknown
719	g2762.t1	unknown
720	g2763.t1	unknown
721	g2764.t1	unknown
722	g2765.t1	unknown
723	g2766.t1	g2766.t1 Transcript_VP30 Ebola virus-specific transcription factor VP30
724	g2767.t1	unknown
725	g2768.t1	unknown
726	g2769.t1	unknown
727	g2770.t1	unknown
728	g2771.t1	unknown
729	g2776.t1	g2776.t1 CorA CorA-like Mg2+ transporter protein
730	g2781.t1	unknown
731	g2789.t1	g2789.t1 DUF4112 Domain of unknown function (DUF4112)
732	g2791.t1	unknown
733	g2792.t1	unknown
734	g2792.t2	unknown
735	g2812.t1	unknown
736	g2815.t1	g2815.t1 DUF3446 Early growth response N-terminal domain
737	g2819.t1	g2819.t1 YjeF_N YjeF-related protein N-terminus
738	g2821.t1	unknown
739	g2824.t1	g2824.t1 RRM_1 RNA recognition motif. (a.k.a. RRM, RBD, or RNP domain)
740	g2827.t1	unknown
741	g2829.t1	unknown
742	g2830.t1	unknown
743	g2839.t1	unknown
744	g2841.t1	g2841.t1 MORN MORN repeat
745	g2853.t1	g2853.t1 DUF167 Uncharacterised ACR, YggU family COG1872
746	g2853.t2	g2853.t2 DUF167 Uncharacterised ACR, YggU family COG1872
747	g2854.t1	g2854.t1 Apt1 Golgi-body localisation protein domain
748	g2860.t1	unknown
749	g2865.t1	g2865.t1 G10 G10 protein
750	g2865.t2	g2865.t2 G10 G10 protein
751	g2870.t1	unknown
752	g2876.t1	unknown
753	g2885.t1	g2885.t1 DUF6465 Family of unknown function (DUF6465)
754	g2886.t1	g2886.t1 DUF755 Domain of unknown function (DUF755)
755	g2894.t1	g2894.t1 DUF842 Eukaryotic protein of unknown function (DUF842)
756	g2903.t1	unknown
757	g2907.t1	g2907.t1 GlgE_dom_N_S Alpha-1,4-glucan:maltose-1-phosphate maltosyltransferase, domain N/S
758	g2908.t1	g2908.t1 GPHH Voltage-dependent L-type calcium channel, IQ-associated
759	g2917.t1	unknown
760	g2928.t1	unknown
761	g2931.t1	unknown
762	g2933.t1	unknown
763	g2944.t1	g2944.t1 Tctex-1 Tctex-1 family
764	g2952.t1	unknown
765	g2952.t2	unknown
766	g2953.t2	unknown
767	g2959.t1	unknown
768	g2962.t1	unknown
769	g2964.t1	unknown
770	g2965.t1	unknown
771	g2967.t1	unknown
772	g2969.t1	unknown
773	g2970.t1	unknown
774	g2971.t1	unknown
775	g2972.t3	g2972.t3 DUF2842 Protein of unknown function (DUF2842)
776	g2981.t1	g2981.t1 DUF5693 Family of unknown function (DUF5693)
777	g2983.t1	unknown
778	g2984.t1	unknown
779	g2994.t1	g2994.t1 SR-25 Nuclear RNA-splicing-associated protein
780	g3005.t1	g3005.t1 RsbRD_N RsbT co-antagonist protein rsbRD N-terminal domain
781	g3006.t1	g3006.t1 Alba Alba
782	g3006.t2	g3006.t2 Alba Alba
783	g3007.t1	g3007.t1 Prominin Prominin
784	g3009.t1	g3009.t1 CENP-T_C Centromere kinetochore component CENP-T histone fold
785	g3012.t1	unknown
786	g3013.t1	g3013.t1 CYYR1 Cysteine and tyrosine-rich protein 1
787	g3014.t1	g3014.t1 zf-CCHC_5 GAG-polyprotein viral zinc-finger
788	g3016.t1	unknown
789	g3020.t1	g3020.t1 EOS1 N-glycosylation protein
790	g3027.t1	g3027.t1 Ribosomal_L31e Ribosomal protein L31e
791	g3028.t1	unknown
792	g3031.t1	unknown
793	g3039.t1	unknown
794	g3043.t1	unknown
795	g3047.t1	g3047.t1 zf-met2 Zinc-binding
796	g3059.t1	g3059.t1 DPM3 Dolichol-phosphate mannosyltransferase subunit 3 (DPM3)
797	g3065.t1	unknown
798	g3074.t1	unknown
799	g3076.t1	unknown
800	g3080.t1	unknown
801	g3086.t1	g3086.t1 Adeno_E3_CR2 Adenovirus E3 region protein CR2
802	g3086.t2	g3086.t2 FXa_inhibition Coagulation Factor Xa inhibitory site
803	g3087.t1	g3087.t1 KASH Nuclear envelope localisation domain
804	g3090.t1	g3090.t1 DUF775 Protein of unknown function (DUF775)
805	g3091.t1	g3091.t1 EMC3_TMCO1 Integral membrane protein EMC3/TMCO1-like
806	g3092.t1	g3092.t1 S100PBPR S100P-binding protein
807	g3092.t2	g3092.t2 S100PBPR S100P-binding protein
808	g3094.t1	g3094.t1 SARG Specifically androgen-regulated gene protein
809	g3095.t2	g3095.t2 TBD TBD domain
810	g3108.t1	g3108.t1 PHF5 PHF5-like protein
811	g3110.t1	g3110.t1 Sec61_beta Sec61beta family
812	g3121.t1	g3121.t1 vMSA Major surface antigen from hepadnavirus
813	g3138.t1	unknown
814	g3140.t1	unknown
815	g3147.t1	unknown
816	g3149.t1	unknown
817	g3151.t1	unknown
818	g3153.t1	g3153.t1 Dpy-30 Dpy-30 motif
819	g3164.t1	g3164.t1 Clat_adaptor_s Clathrin adaptor complex small chain
820	g3173.t1	unknown
821	g3174.t1	unknown
822	g3179.t1	g3179.t1 DUF6690 Family of unknown function (DUF6690)
823	g3181.t1	g3181.t1 HMG_box HMG (high mobility group) box
824	g3183.t1	unknown
825	g3187.t1	unknown
826	g3197.t1	g3197.t1 OAD_gamma Oxaloacetate decarboxylase, gamma chain
827	g3203.t1	unknown
828	g3204.t1	g3204.t1 ADD_DNMT3 Cysteine rich ADD domain in DNMT3
829	g3205.t1	unknown
830	g3207.t1	g3207.t1 DUF3188 Protein of unknown function (DUF3188)
831	g3223.t1	g3223.t1 Aminotran_5 Aminotransferase class-V
832	g3225.t1	g3225.t1 RskA Anti-sigma-K factor rskA
833	g3228.t1	g3228.t1 Cyto_heme_lyase Cytochrome c/c1 heme lyase
834	g3229.t1	g3229.t1 DHC_N2 Dynein heavy chain, N-terminal region 2
835	g3229.t2	g3229.t2 DHC_N2 Dynein heavy chain, N-terminal region 2
836	g3230.t1	g3230.t1 TMEM70 TMEM70/TMEM186/TMEM223 protein family
837	g3231.t1	g3231.t1 DUF202 Domain of unknown function (DUF202)
838	g3235.t1	unknown
839	g3256.t1	unknown
840	g3258.t1	g3258.t1 Longin Regulated-SNARE-like domain
841	g3261.t1	g3261.t1 RRM_1 RNA recognition motif. (a.k.a. RRM, RBD, or RNP domain)
842	g3263.t1	g3263.t1 TFIIA Transcription factor IIA, alpha/beta subunit
843	g3270.t1	g3270.t1 PET117 PET assembly of cytochrome c oxidase, mitochondrial
844	g3277.t1	unknown
845	g3279.t1	unknown
846	g3280.t1	unknown
847	g3291.t1	unknown
848	g3292.t1	unknown
849	g3294.t1	unknown
850	g3308.t1	g3308.t1 BolA BolA-like protein
851	g3314.t1	unknown
852	g3316.t1	unknown
853	g3322.t1	g3322.t1 RT_RNaseH_2 RNase H-like domain found in reverse transcriptase
854	g3323.t1	unknown
855	g3335.t1	g3335.t1 MFS_1 Major Facilitator Superfamily
856	g3335.t2	g3335.t2 MFS_1 Major Facilitator Superfamily
857	g3336.t1	g3336.t1 zf-Tim10_DDP Tim10/DDP family zinc finger
858	g3337.t1	g3337.t1 RRM_1 RNA recognition motif. (a.k.a. RRM, RBD, or RNP domain)
859	g3338.t1	g3338.t1 MRP-L27 Mitochondrial ribosomal protein L27
860	g3338.t2	unknown
861	g3341.t1	unknown
862	g3352.t1	unknown
863	g3355.t1	unknown
864	g3357.t1	unknown
865	g3359.t1	unknown
866	g3360.t1	unknown
867	g3361.t1	unknown
868	g3364.t1	unknown
869	g3366.t1	g3366.t1 Exonuc_VII_L Exonuclease VII, large subunit
870	g3366.t2	g3366.t2 Exonuc_VII_L Exonuclease VII, large subunit
871	g3366.t3	unknown
872	g3370.t1	unknown
873	g3372.t1	unknown
874	g3373.t1	unknown
875	g3376.t1	g3376.t1 Brme1 Break repair meiotic recombinase recruitment factor 1
876	g3387.t1	unknown
877	g3388.t1	unknown
878	g3390.t1	g3390.t1 EF-hand_6 EF-hand domain
879	g3401.t1	unknown
880	g3403.t1	unknown
881	g3417.t1	g3417.t1 CIS_TMP Contractile injection system tape measure protein
882	g3418.t1	unknown
883	g3422.t1	g3422.t1 MFS_1 Major Facilitator Superfamily
884	g3426.t1	g3426.t1 Ribosomal_S6 Ribosomal protein S6
885	g3427.t1	g3427.t1 TgpA_N TgpA N-terminal domain
886	g3430.t1	g3430.t1 Mrr_N Mrr N-terminal domain
887	g3443.t1	unknown
888	g3445.t1	g3445.t1 Glutaredoxin Glutaredoxin
889	g3450.t1	g3450.t1 RRM_1 RNA recognition motif. (a.k.a. RRM, RBD, or RNP domain)
890	g3451.t1	g3451.t1 DUF4148 Domain of unknown function (DUF4148)
891	g3452.t1	unknown
892	g3454.t1	g3454.t1 Tim17 Tim17/Tim22/Tim23/Pmp24 family
893	g3456.t1	g3456.t1 RskA Anti-sigma-K factor rskA
894	g3458.t1	unknown
895	g3463.t1	unknown
896	g3465.t1	unknown
897	g3466.t1	unknown
898	g3467.t1	unknown
899	g3479.t1	unknown
900	g3482.t1	g3482.t1 PITH PITH domain
901	g3484.t1	g3484.t1 CS CS domain
902	g3489.t1	unknown
903	g3499.t1	g3499.t1 Methyltransf_16 Lysine methyltransferase
904	g3502.t1	unknown
905	g3503.t1	unknown
906	g3504.t1	unknown
907	g3505.t1	unknown
908	g3509.t1	unknown
909	g3509.t2	unknown
910	g3509.t3	unknown
911	g3512.t1	unknown
912	g3518.t1	unknown
913	g3524.t1	unknown
914	g3527.t1	unknown
915	g3528.t1	unknown
916	g3542.t1	unknown
917	g3546.t1	g3546.t1 CDP-OH_P_transf CDP-alcohol phosphatidyltransferase
918	g3546.t2	g3546.t2 CDP-OH_P_transf CDP-alcohol phosphatidyltransferase
919	g3546.t3	g3546.t3 CDP-OH_P_transf CDP-alcohol phosphatidyltransferase
920	g3548.t1	unknown
921	g3549.t1	g3549.t2 YbjQ_1 Putative heavy-metal-binding
922	g3549.t2	unknown
923	g3551.t1	unknown
924	g3557.t1	g3557.t1 SPC12 Microsomal signal peptidase 12 kDa subunit (SPC12)
925	g3558.t1	unknown
926	g3561.t1	unknown
927	g3561.t2	unknown
928	g3562.t1	g3562.t1 CTP_transf_1 Cytidylyltransferase family
929	g3563.t1	g3563.t1 RT_RNaseH_2 RNase H-like domain found in reverse transcriptase
930	g3564.t1	g3564.t1 YdjM LexA-binding, inner membrane-associated putative hydrolase
931	g3564.t2	g3564.t2 YdjM LexA-binding, inner membrane-associated putative hydrolase
932	g3566.t1	unknown
933	g3567.t1	unknown
934	g3571.t1	unknown
935	g3575.t1	unknown
936	g3576.t1	unknown
937	g3581.t1	unknown
938	g3585.t1	unknown
939	g3586.t1	unknown
940	g3587.t1	g3587.t1 DUF234 Archaea bacterial proteins of unknown function
941	g3588.t1	unknown
942	g3589.t1	unknown
943	g3590.t1	unknown
944	g3599.t1	unknown
945	g3607.t1	g3607.t1 Tic110 Chloroplast envelope transporter
946	g3608.t1	g3608.t1 DUF6247 Family of unknown function (DUF6247)
947	g3608.t2	g3608.t2 FSAP_sig_propep Frog skin active peptide family signal and propeptide
948	g3615.t1	g3615.t1 Pyrid_ox_like Pyridoxamine 5'-phosphate oxidase like
949	g3622.t1	unknown
950	g3625.t1	g3625.t1 MMR_HSR1 50S ribosome-binding GTPase
951	g3643.t1	g3643.t1 ECH_1 Enoyl-CoA hydratase/isomerase
952	g3647.t1	g3647.t1 Helicase_RecD Helicase
953	g3647.t2	unknown
954	g3647.t3	unknown
955	g3648.t1	g3648.t1 Host_attach Protein required for attachment to host cells
956	g3648.t2	g3648.t2 Host_attach Protein required for attachment to host cells
957	g3650.t1	g3650.t1 Hexapep Bacterial transferase hexapeptide (six repeats)
958	g3657.t1	g3657.t1 UFC1 Ubiquitin-fold modifier-conjugating enzyme 1
959	g3659.t1	unknown
960	g3662.t1	unknown
961	g3672.t1	g3672.t1 RRM_1 RNA recognition motif. (a.k.a. RRM, RBD, or RNP domain)
962	g3680.t1	unknown
963	g3684.t1	g3684.t1 DUF2894 Protein of unknown function (DUF2894)
964	g3700.t1	unknown
965	g3702.t1	unknown
966	g3703.t1	unknown
967	g3704.t1	unknown
968	g3714.t1	g3714.t1 MPC Mitochondrial pyruvate carriers
969	g3717.t1	g3717.t1 Peptidase_M24 Metallopeptidase family M24
970	g3722.t1	g3722.t1 PBP Phosphatidylethanolamine-binding protein
971	g3722.t2	g3722.t2 PBP Phosphatidylethanolamine-binding protein
972	g3738.t1	unknown
973	g3742.t1	unknown
974	g3744.t1	g3744.t1 Acyl_transf_3 Acyltransferase family
975	g3745.t1	g3745.t1 zf-C2H2_2 C2H2 type zinc-finger (2 copies)
976	g3752.t1	g3752.t1 Methyltransf_4 Putative methyltransferase
977	g3754.t1	g3754.t1 HATPase_c Histidine kinase-, DNA gyrase B-, and HSP90-like ATPase
978	g3763.t1	unknown
979	g3767.t1	g3767.t1 Ribosomal_L14 Ribosomal protein L14p/L23e
980	g3768.t1	unknown
981	g3769.t1	g3769.t1 Synaptobrevin Synaptobrevin
982	g3771.t1	g3771.t1 UQ_con Ubiquitin-conjugating enzyme
983	g3778.t1	g3778.t1 Phage_holin_3_6 Putative Actinobacterial Holin-X, holin superfamily III
984	g3786.t1	g3786.t1 Mago_nashi Mago nashi protein
985	g3798.t1	g3798.t1 DDHD DDHD domain
986	g3801.t1	unknown
987	g3802.t1	unknown
988	g3803.t1	g3803.t1 Ax_dynein_light Axonemal dynein light chain
989	g3804.t1	unknown
990	g3806.t1	g3806.t1 PsaM Photosystem I protein M (PsaM)
991	g3808.t1	unknown
992	g3811.t1	unknown
993	g3813.t1	unknown
994	g3819.t1	g3819.t1 Torus Torus domain
995	g3823.t1	g3823.t1 Prefoldin_2 Prefoldin subunit
996	g3827.t1	g3827.t1 Yip1 Yip1 domain
997	g3834.t1	g3834.t1 Pet191_N Cytochrome c oxidase assembly protein PET191
998	g3841.t1	unknown
999	g3842.t1	g3842.t1 DUF2967 Protein of unknown function (DUF2967)
1000	g3850.t1	unknown
1001	g3854.t1	g3854.t1 MOZART1 Mitotic-spindle organizing gamma-tubulin ring associated
1002	g3857.t1	g3857.t1 Tetraspanin Tetraspanin family
1003	g3859.t1	g3859.t1 Patatin Patatin-like phospholipase
1004	g3860.t2	unknown
1005	g3869.t1	g3869.t1 SufE Fe-S metabolism associated domain
1006	g3872.t1	g3872.t1 Macoilin Macoilin family
1007	g3877.t1	unknown
1008	g3880.t1	g3880.t1 IL2RB_N1 Interleukin-2 receptor subunit beta N-terminal domain 1
1009	g3882.t1	unknown
1010	g3884.t1	unknown
1011	g3885.t1	unknown
1012	g3888.t1	unknown
1013	g3890.t1	unknown
1014	g3891.t1	unknown
1015	g3893.t1	unknown
1016	g3895.t1	unknown
1017	g3897.t1	unknown
1018	g3898.t1	unknown
1019	g3901.t1	unknown
1020	g3903.t1	g3903.t1 Hid1 High-temperature-induced dauer-formation protein
1021	g3904.t1	g3904.t1 GST_C_3 Glutathione S-transferase, C-terminal domain
1022	g3906.t1	g3906.t1 C1_2 C1 domain
1023	g3906.t2	g3906.t2 C1_2 C1 domain
1024	g3909.t1	unknown
1025	g3910.t1	unknown
1026	g3911.t1	unknown
1027	g3912.t1	unknown
1028	g3913.t1	g3913.t1 zf-3CxxC Zinc-binding domain
1029	g3914.t1	g3914.t1 HTH_OrfB_IS605 Helix-turn-helix domain
1030	g3915.t1	unknown
1031	g3916.t1	g3916.t1 HTH_OrfB_IS605 Helix-turn-helix domain
1032	g3917.t1	g3917.t1 Abhydrolase_9_N Alpha/beta-hydrolase family N-terminus
1033	g3918.t1	unknown
1034	g3919.t1	unknown
1035	g3921.t1	unknown
1036	g3922.t1	unknown
1037	g3923.t1	unknown
1038	g3924.t1	unknown
1039	g3925.t1	unknown
1040	g3926.t1	unknown
1041	g3927.t1	unknown
1042	g3928.t1	unknown
1043	g3929.t1	unknown
1044	g3930.t1	unknown
1045	g3931.t1	unknown
1046	g3932.t1	unknown
1047	g3933.t1	unknown
1048	g3934.t1	g3934.t1 DUF202 Domain of unknown function (DUF202)
1049	g3935.t1	unknown
1050	g3939.t1	unknown
1051	g3940.t1	g3940.t1 GDH_N Glutamate dehydrogenase N terminal
1052	g3943.t1	g3943.t1 Trp_oprn_chp Tryptophan-associated transmembrane protein (Trp_oprn_chp)
1053	g3945.t1	unknown
1054	g3946.t1	g3946.t1 PspB Phage shock protein B
1055	g3950.t1	g3950.t1 Med3 Mediator complex subunit 3 fungal
1056	g3953.t1	unknown
1057	g3954.t1	unknown
1058	g3956.t1	unknown
1059	g3957.t1	unknown
1060	g3958.t1	g3958.t1 ATP-synt_Z Putative AtpZ or ATP-synthase-associated
1061	g3961.t1	unknown
1062	g3962.t1	unknown
1063	g3968.t1	g6268.t1 KI67R KI67R (NUC007) repeat
1064	g3969.t1	g3969.t1 DUF4808 Domain of unknown function (DUF4808)
1065	g3970.t1	unknown
1066	g3971.t1	unknown
1067	g3972.t1	unknown
1068	g3973.t1	unknown
1069	g3974.t1	unknown
1070	g3976.t1	unknown
1071	g3977.t1	unknown
1072	g3983.t1	g3983.t1 SMC_Nse1 Nse1 non-SMC component of SMC5-6 complex
1073	g3984.t1	g3984.t1 PHD PHD-finger
1074	g3990.t1	unknown
1075	g3999.t1	unknown
1076	g4003.t1	g4003.t1 TFIIS_C Transcription factor S-II (TFIIS)
1077	g4006.t1	g4006.t1 DUF4692 Regulator of human erythroid cell expansion (RHEX)
1078	g4009.t1	g4009.t1 SR-25 Nuclear RNA-splicing-associated protein
1079	g4010.t1	g4010.t1 SHIPPO-rpt Sperm-tail PG-rich repeat
1080	g4016.t1	g4016.t1 FIST FIST N domain
1081	g4032.t1	unknown
1082	g4039.t1	unknown
1083	g4040.t1	g4040.t1 WD40 WD domain, G-beta repeat
1084	g4043.t1	unknown
1085	g4044.t1	g4044.t1 Phage_Mu_Gam Bacteriophage Mu Gam like protein
1086	g4048.t1	unknown
1087	g4052.t1	g4052.t1 RskA Anti-sigma-K factor rskA
1088	g4053.t1	unknown
1089	g4063.t1	unknown
1090	g4066.t1	g4066.t2 Phage_holin_3_3 LydA holin phage, holin superfamily III
1091	g4066.t2	unknown
1092	g4067.t1	unknown
1093	g4073.t1	g4073.t1 ET ET module
1094	g4076.t1	g4076.t1 SR-25 Nuclear RNA-splicing-associated protein
1095	g4076.t2	g4076.t2 SR-25 Nuclear RNA-splicing-associated protein
1096	g4086.t1	unknown
1097	g4087.t1	unknown
1098	g4088.t1	g4088.t1 P21-Arc ARP2/3 complex ARPC3 (21 kDa) subunit
1099	g4089.t1	unknown
1100	g4090.t1	unknown
1101	g4091.t1	unknown
1102	g4092.t1	unknown
1103	g4093.t1	unknown
1104	g4094.t1	unknown
1105	g4095.t1	unknown
1106	g4096.t1	unknown
1107	g4097.t1	unknown
1108	g4098.t1	unknown
1109	g4099.t1	unknown
1110	g4100.t1	unknown
1111	g4101.t1	unknown
1112	g4102.t1	unknown
1113	g4103.t1	unknown
1114	g4104.t1	g4104.t1 Cytochrome_C7 Cytochrome c7 and related cytochrome c
1115	g4105.t1	g4105.t1 Tox-PL-2 Papain fold toxin 2
1116	g4106.t1	g4106.t1 DUF3597 Domain of unknown function (DUF3597)
1117	g4107.t1	unknown
1118	g4109.t1	unknown
1119	g4110.t1	unknown
1120	g4117.t1	g4117.t1 dCMP_cyt_deam_2 Cytidine and deoxycytidylate deaminase zinc-binding region
1121	g4120.t1	g4120.t1 TPR_1 Tetratricopeptide repeat
1122	g4123.t1	unknown
1123	g4124.t1	unknown
1124	g4125.t1	g4125.t1 EII-Sor PTS system sorbose-specific iic component
1125	g4126.t1	unknown
1126	g4131.t1	g4131.t1 efThoc1 THO complex subunit 1 transcription elongation factor
1127	g4135.t1	unknown
1128	g4142.t1	unknown
1129	g4145.t1	g4145.t1 Clat_adaptor_s Clathrin adaptor complex small chain
1130	g4150.t1	g4150.t1 DUF4939 Domain of unknown function (DUF4939)
1131	g4153.t1	unknown
1132	g4154.t1	g4154.t1 Herpes_gE Alphaherpesvirus glycoprotein E
1133	g4158.t1	g4158.t1 SAP130_C Histone deacetylase complex subunit SAP130 C-terminus
1134	g4158.t2	g4158.t2 Rib_recp_KP_reg Ribosome receptor lysine/proline rich region
1135	g4161.t1	g4161.t1 Mago-bind Mago binding
1136	g4162.t1	unknown
1137	g4163.t1	g4163.t1 Utp14 Utp14 protein
1138	g4167.t1	unknown
1139	g4167.t2	unknown
1140	g4169.t1	unknown
1141	g4171.t1	g4171.t1 DUF6445 Family of unknown function (DUF6445)
1142	g4172.t1	unknown
1143	g4178.t2	g4178.t2 NAPRTase_N Nicotinate phosphoribosyltransferase (NAPRTase) N-terminal domain
1144	g4181.t1	g4181.t1 TPR_19 Tetratricopeptide repeat
1145	g4182.t1	unknown
1146	g4194.t1	g4194.t1 RskA Anti-sigma-K factor rskA
1147	g4195.t1	g4195.t1 vMSA Major surface antigen from hepadnavirus
1148	g4198.t1	unknown
1149	g4206.t1	unknown
1150	g4208.t1	g4208.t1 Ribosomal_L16 Ribosomal protein L16p/L10e
1151	g4213.t1	unknown
1152	g4219.t1	g4219.t1 FHA FHA domain
1153	g4219.t2	g4219.t2 FHA FHA domain
1154	g4239.t1	unknown
1155	g4244.t1	g4244.t1 PI3K_1B_p101 Phosphoinositide 3-kinase gamma adapter protein p101 subunit
1156	g4245.t1	g4245.t1 MRP-S28 Mitochondrial ribosomal subunit protein
1157	g4245.t2	g4245.t2 MRP-S28 Mitochondrial ribosomal subunit protein
1158	g4246.t1	g4246.t1 EGF_2 EGF-like domain
1159	g4246.t2	g4246.t2 EGF_2 EGF-like domain
1160	g4247.t1	g4247.t1 OSCP ATP synthase delta (OSCP) subunit
1161	g4251.t1	g4251.t1 CHCH CHCH domain
1162	g4253.t1	unknown
1163	g4256.t1	unknown
1164	g4257.t1	unknown
1165	g4258.t1	g4258.t1 PH PH domain
1166	g4270.t1	g4270.t1 Asp5 Accessory secretory protein Sec, Asp5
1167	g4278.t1	g4278.t1 Prefoldin_2 Prefoldin subunit
1168	g4279.t1	g4279.t1 SOG2 RAM signalling pathway protein
1169	g4284.t1	unknown
1170	g4285.t1	unknown
1171	g4286.t1	unknown
1172	g4291.t1	unknown
1173	g4292.t1	unknown
1174	g4297.t1	g4297.t1 PK_Tyr_Ser-Thr Protein tyrosine and serine/threonine kinase
1175	g4298.t1	unknown
1176	g4299.t1	unknown
1177	g4300.t1	unknown
1178	g4301.t1	unknown
1179	g4302.t1	unknown
1180	g4303.t1	unknown
1181	g4304.t1	unknown
1182	g4305.t1	unknown
1183	g4306.t1	unknown
1184	g4307.t1	unknown
1185	g4308.t1	unknown
1186	g4309.t1	unknown
1187	g4310.t1	unknown
1188	g4311.t1	unknown
1189	g4312.t1	g4312.t1 Ring_hydroxyl_A Ring hydroxylating alpha subunit (catalytic domain)
1190	g4313.t1	g4313.t1 Ring_hydroxyl_A Ring hydroxylating alpha subunit (catalytic domain)
1191	g4314.t1	g4314.t1 EndIII_4Fe-2S Iron-sulfur binding domain of endonuclease III
1192	g4316.t1	unknown
1193	g4319.t1	g4319.t1 AtzG-like 1-carboxybiuret hydrolase subunit AtzG-like
1194	g4321.t1	unknown
1195	g4322.t1	unknown
1196	g4323.t1	unknown
1197	g4324.t1	unknown
1198	g4325.t1	unknown
1199	g4326.t1	unknown
1200	g4327.t1	unknown
1201	g4328.t1	unknown
1202	g4329.t1	unknown
1203	g4330.t1	unknown
1204	g4331.t1	unknown
1205	g4333.t1	g4333.t1 LSM LSM domain
1206	g4341.t1	unknown
1207	g4361.t1	g4361.t1 Med13_C Mediator complex subunit 13 C-terminal domain
1208	g4365.t1	g4365.t1 WD40 WD domain, G-beta repeat
1209	g4367.t1	g4367.t1 Urm1 Urm1 (Ubiquitin related modifier)
1210	g4370.t1	g4370.t1 EF-hand_1 EF hand
1211	g4370.t2	g4370.t2 EF-hand_1 EF hand
1212	g4373.t1	g4373.t1 FAM184 Family with sequence similarity 184, A and B
1213	g4374.t1	g4374.t1 TBK1_CCD1 TANK-binding kinase 1 coiled-coil domain 1
1214	g4383.t1	unknown
1215	g4394.t1	unknown
1216	g4395.t1	g4395.t1 Androgen_recep Androgen receptor
1217	g4398.t1	unknown
1218	g4405.t1	unknown
1219	g4406.t1	unknown
1220	g4407.t1	unknown
1221	g4421.t1	g4421.t1 Cript Microtubule-associated protein CRIPT
1222	g4433.t1	unknown
1223	g4434.t1	unknown
1224	g4443.t1	unknown
1225	g4448.t1	unknown
1226	g4452.t1	g4452.t1 SR-25 Nuclear RNA-splicing-associated protein
1227	g4454.t1	g4454.t1 Shadoo Shadow of prion protein, neuroprotective
1228	g4459.t1	g4459.t1 DUF6166 Family of unknown function (DUF6166)
1229	g4460.t1	g4460.t1 Peptidase_M50 Peptidase family M50
1230	g4460.t2	g4460.t2 Peptidase_M50 Peptidase family M50
1231	g4461.t1	g4461.t1 Acyl-CoA_dh_N Acyl-CoA dehydrogenase, N-terminal domain
1232	g4469.t1	g4469.t1 Cortexin Cortexin of kidney
1233	g4470.t1	unknown
1234	g4471.t1	g4471.t1 Endostatin Collagenase NC10 and Endostatin
1235	g4474.t1	unknown
1236	g4475.t1	unknown
1237	g4476.t1	unknown
1238	g4477.t1	unknown
1239	g4478.t1	unknown
1240	g4479.t1	unknown
1241	g4480.t1	unknown
1242	g4481.t1	unknown
1243	g4482.t1	unknown
1244	g4483.t1	g4483.t1 DUF1180 Protein of unknown function (DUF1180)
1245	g4484.t1	unknown
1246	g4486.t1	unknown
1247	g4492.t1	unknown
1248	g4494.t1	g4494.t1 TFIIA Transcription factor IIA, alpha/beta subunit
1249	g4495.t1	unknown
1250	g4498.t1	g4498.t1 LtuA Late transcription unit A
1251	g4500.t1	g4500.t1 DUF5464 Family of unknown function (DUF5464)
1252	g4501.t1	unknown
1253	g4503.t1	unknown
1254	g4508.t1	unknown
1255	g4511.t1	g4511.t1 Auxin_canalis Auxin canalisation
1256	g4514.t1	g4514.t1 Porin_5 Putative porin
1257	g4517.t1	g4517.t1 DUF6510 Family of unknown function (DUF6510)
1258	g4522.t1	unknown
1259	g4547.t1	unknown
1260	g4551.t1	unknown
1261	g4554.t1	unknown
1262	g4563.t1	unknown
1263	g4564.t1	g4564.t1 Pkinase Protein kinase domain
1264	g4566.t1	unknown
1265	g4570.t1	unknown
1266	g4571.t1	unknown
1267	g4572.t1	g4572.t1 Rootletin Ciliary rootlet component, centrosome cohesion
1268	g4580.t1	g4580.t1 Sld5 GINS complex protein
1269	g4581.t1	unknown
1270	g4583.t1	g4583.t1 UCR_UQCRX_QCR9 Ubiquinol-cytochrome C reductase, UQCRX/QCR9 like
1271	g4590.t1	unknown
1272	g4595.t1	g4595.t1 DUF5562 Family of unknown function (DUF5562)
1273	g4597.t1	g4597.t1 Evr1_Alr Erv1 / Alr family
1274	g4599.t1	unknown
1275	g4601.t1	unknown
1276	g4601.t2	unknown
1277	g4606.t1	unknown
1278	g4607.t1	g4607.t1 Steroid_dh 3-oxo-5-alpha-steroid 4-dehydrogenase
1279	g4611.t1	g4611.t1 RRM_1 RNA recognition motif. (a.k.a. RRM, RBD, or RNP domain)
1280	g4614.t1	unknown
1281	g4618.t1	unknown
1282	g4629.t1	g4629.t1 Adaptin_N Adaptin N terminal region
1283	g4634.t1	unknown
1284	g4647.t1	g4647.t1 Aminotran_3 Aminotransferase class-III
1285	g4654.t1	unknown
1286	g4657.t1	unknown
1287	g4674.t1	g4674.t1 Fz Fz domain
1288	g4676.t1	g4676.t1 IPP-2 Protein phosphatase inhibitor 2 (IPP-2)
1289	g4676.t2	g4676.t2 IPP-2 Protein phosphatase inhibitor 2 (IPP-2)
1290	g4681.t1	g4681.t1 CLIP_SPH_Scar Clip-domain serine protease homolog Scarface
1291	g4689.t1	g4689.t1 Peptidase_M14 Zinc carboxypeptidase
1292	g4689.t2	g4689.t2 Peptidase_M14 Zinc carboxypeptidase
1293	g4691.t1	g4691.t1 Acyltransferase Acyltransferase
1294	g4695.t1	g4695.t1 RNA_pol_L_2 RNA polymerase Rpb3/Rpb11 dimerisation domain
1295	g4717.t1	g4717.t1 CLN3 CLN3 protein
1296	g4722.t1	g4722.t1 DUF4614 Domain of unknown function (DUF4614)
1297	g4723.t1	g4723.t1 DUF3734 Patatin phospholipase
1298	g4724.t1	unknown
1299	g4726.t1	unknown
1300	g4727.t1	unknown
1301	g4728.t1	unknown
1302	g4732.t1	g4732.t1 Ion_trans Ion transport protein
1303	g4733.t1	g4733.t1 DUF5605 Domain of unknown function (DUF5605)
1304	g4734.t1	g4734.t1 DUF5605 Domain of unknown function (DUF5605)
1305	g4735.t1	g4735.t1 DUF5605 Domain of unknown function (DUF5605)
1306	g4736.t1	unknown
1307	g4737.t1	unknown
1308	g4738.t1	unknown
1309	g4739.t1	unknown
1310	g4740.t1	g4740.t1 HisKA_4TM Archaeal 4TM region of histidine kinase
1311	g4748.t1	g4748.t1 Peptidase_U4 Sporulation factor SpoIIGA
1312	g4754.t1	unknown
1313	g4760.t1	g4760.t1 CID CID domain
1314	g4764.t1	g4764.t1 zf-C2H2_jaz Zinc-finger double-stranded RNA-binding
1315	g4765.t1	unknown
1316	g4771.t1	unknown
1317	g4772.t1	g4772.t1 TBCC Tubulin binding cofactor C
1318	g4775.t1	unknown
1319	g4793.t1	g4793.t1 LisH_2 LisH
1320	g4797.t1	g4797.t1 Mito_carr Mitochondrial carrier protein
1321	g4802.t1	unknown
1322	g4804.t1	unknown
1323	g4806.t1	unknown
1324	g4809.t1	unknown
1325	g4811.t1	unknown
1326	g4818.t1	unknown
1327	g4829.t1	g4829.t1 DUF2722 Protein of unknown function (DUF2722)
1328	g4831.t1	unknown
1329	g4838.t1	g4838.t1 DUF5327 Family of unknown function (DUF5327)
1330	g4843.t1	unknown
1331	g4846.t1	unknown
1332	g4848.t1	g4848.t1 Fer2 2Fe-2S iron-sulfur cluster binding domain
1333	g4850.t1	g4850.t1 SDH_alpha Serine dehydratase alpha chain
1334	g4858.t1	unknown
1335	g4858.t2	unknown
1336	g4859.t1	unknown
1337	g4860.t1	unknown
1338	g4873.t1	g4873.t1 V-SNARE_C Snare region anchored in the vesicle membrane C-terminus
1339	g4882.t1	g4882.t1 Tfb5 Transcription factor TFIIH complex subunit Tfb5
1340	g4884.t1	unknown
1341	g4890.t1	g4890.t1 RskA Anti-sigma-K factor rskA
1342	g4893.t1	g4893.t1 S1 S1 RNA binding domain
1343	g4894.t1	g4894.t1 Filament Intermediate filament protein
1344	g4912.t1	unknown
1345	g4926.t1	unknown
1346	g4927.t1	unknown
1347	g4928.t1	unknown
1348	g4930.t1	unknown
1349	g4933.t1	unknown
1350	g4934.t1	unknown
1351	g4935.t1	g4935.t1 Cyclin Cyclin
1352	g4936.t1	unknown
1353	g4940.t1	unknown
1354	g4943.t1	unknown
1355	g4946.t1	unknown
1356	g4946.t2	unknown
1357	g4950.t1	g4950.t1 DUF2722 Protein of unknown function (DUF2722)
1358	g4951.t1	g4951.t1 Epimerase NAD dependent epimerase/dehydratase family
1359	g4952.t1	g4952.t1 SPC25 Microsomal signal peptidase 25 kDa subunit (SPC25)
1360	g4955.t1	g4955.t1 WD40 WD domain, G-beta repeat
1361	g4957.t1	unknown
1362	g4958.t1	g4958.t1 CtaG_Cox11 Cytochrome c oxidase assembly protein CtaG/Cox11
1363	g4961.t1	g4961.t1 CFAP300 Cilia- and flagella-associated protein 300
1364	g4962.t1	g4962.t1 EF-hand_7 EF-hand domain pair
1365	g4965.t1	unknown
1366	g4968.t1	g4968.t1 DUF4181 Domain of unknown function (DUF4181)
1367	g4973.t1	unknown
1368	g4976.t1	unknown
1369	g4978.t1	g4978.t1 G-patch G-patch domain
1370	g4979.t1	g4979.t1 Wzy_C O-Antigen ligase
1371	g4988.t1	unknown
1372	g4993.t1	g4993.t1 His_Phos_1 Histidine phosphatase superfamily (branch 1)
1373	g4996.t1	g4996.t1 RRM_9 RNA recognition motif
1374	g4997.t1	g4997.t1 adh_short_C2 Enoyl-(Acyl carrier protein) reductase
1375	g5007.t1	g5007.t1 TetR_C_33 Tetracyclin repressor-like, C-terminal domain
1376	g5008.t1	g5008.t1 Suf Suppressor of forked protein (Suf)
1377	g5011.t1	g5011.t1 KCTD18_C BTB/POZ domain-containing protein KCTD18 C-terminus
1378	g5015.t1	unknown
1379	g5022.t1	unknown
1380	g5026.t1	unknown
1381	g5027.t1	g5027.t1 Med3 Mediator complex subunit 3 fungal
1382	g5028.t1	g5028.t1 QcrA_N QcrA subunit N-terminal region
1383	g5031.t1	unknown
1384	g5032.t1	unknown
1385	g5033.t1	unknown
1386	g5035.t1	g5035.t1 DUF2368 Uncharacterised conserved protein (DUF2368)
1387	g5035.t2	g5035.t2 DUF2368 Uncharacterised conserved protein (DUF2368)
1388	g5041.t1	g5041.t1 BSD BSD domain
1389	g5069.t1	unknown
1390	g5070.t1	unknown
1391	g5072.t1	unknown
1392	g5076.t1	unknown
1393	g5090.t1	g5090.t1 Ribosomal_L18p Ribosomal L18 of archaea, bacteria, mitoch. and chloroplast
1394	g5094.t1	g5094.t1 Nitroreductase Nitroreductase family
1395	g5097.t1	g5097.t1 BolA BolA-like protein
1396	g5097.t2	g5097.t2 BolA BolA-like protein
1397	g5109.t1	g5109.t1 DUF3275 Protein of unknown function (DUF3275)
1398	g5127.t1	g5127.t1 ribosomal_L24 Ribosomal proteins 50S L24/mitochondrial 39S L24
1399	g5131.t1	g5131.t1 Mob1_phocein Mob1/phocein family
1400	g5134.t1	g5134.t1 GDPD Glycerophosphoryl diester phosphodiesterase family
1401	g5138.t1	unknown
1402	g5147.t1	g5147.t1 PWI PWI domain
1403	g5147.t2	g5147.t2 DUF6082 Family of unknown function (DUF6082)
1404	g5149.t1	g5149.t1 Ribosomal_S6e Ribosomal protein S6e
1405	g5161.t1	unknown
1406	g5162.t1	unknown
1407	g5163.t1	unknown
1408	g5166.t1	g5166.t1 FOG_N Folded gastrulation N-terminus
1409	g5177.t1	unknown
1410	g5179.t1	unknown
1411	g5179.t2	unknown
1412	g5182.t1	unknown
1413	g5193.t1	g5193.t1 Cyto_heme_lyase Cytochrome c/c1 heme lyase
1414	g5199.t1	g5199.t1 CD20 CD20-like family
1415	g5209.t1	g5209.t1 MFS_1 Major Facilitator Superfamily
1416	g5210.t1	unknown
1417	g5211.t2	unknown
1418	g5215.t1	unknown
1419	g5219.t1	unknown
1420	g5226.t1	unknown
1421	g5232.t1	unknown
1422	g5235.t1	g5235.t3 TFIIA Transcription factor IIA, alpha/beta subunit
1423	g5235.t2	unknown
1424	g5235.t3	unknown
1425	g5242.t1	g5242.t1 GPR15L G-protein coupled receptor ligand 15
1426	g5243.t1	g5243.t1 DUF1561 Protein of unknown function (DUF1561)
1427	g5254.t1	g5254.t1 HIT HIT domain
1428	g5259.t1	g5259.t1 PTPLA Protein tyrosine phosphatase-like protein, PTPLA
1429	g5263.t1	g5263.t1 Dpy19 Q-cell neuroblast polarisation
1430	g5267.t1	g5267.t1 Enkurin Calmodulin-binding
1431	g5268.t1	g5268.t1 Orthopox_F7 Orthopoxvirus F7 protein
1432	g5268.t2	g5268.t2 Orthopox_F7 Orthopoxvirus F7 protein
1433	g5268.t3	g5268.t3 Orthopox_F7 Orthopoxvirus F7 protein
1434	g5270.t1	g5270.t1 Complex1_LYR Complex 1 protein (LYR family)
1435	g5272.t1	g5272.t1 RCR Chitin synthesis regulation, resistance to Congo red
1436	g5277.t1	unknown
1437	g5292.t1	unknown
1438	g5294.t1	unknown
1439	g5305.t1	g5305.t1 Ribosom_S12_S23 Ribosomal protein S12/S23
1440	g5306.t1	g5306.t1 SUIM_assoc Unstructured region C-term to UIM in Ataxin3
1441	g5306.t2	g5306.t2 SUIM_assoc Unstructured region C-term to UIM in Ataxin3
1442	g5310.t1	g5310.t1 Seryl_tRNA_N Seryl-tRNA synthetase N-terminal domain
1443	g5318.t1	unknown
1444	g5321.t1	unknown
1445	g5332.t1	unknown
1446	g5336.t1	g5336.t1 Evr1_Alr Erv1 / Alr family
1447	g5338.t1	g5338.t1 EspB Enterobacterial EspB protein
1448	g5343.t1	unknown
1449	g5358.t1	g5358.t1 DUF543 Domain of unknown function (DUF543)
1450	g5360.t1	g5360.t1 RcnB Nickel/cobalt transporter regulator
1451	g5367.t1	g5367.t1 RT_RNaseH_2 RNase H-like domain found in reverse transcriptase
1452	g5368.t1	unknown
1453	g5375.t1	g5375.t1 DUF5583 Family of unknown function (DUF5583)
1454	g5376.t1	unknown
1455	g5377.t1	unknown
1456	g5378.t1	unknown
1457	g5379.t1	unknown
1458	g5380.t1	unknown
1459	g5392.t1	unknown
1460	g5397.t1	unknown
1461	g5408.t1	unknown
1462	g5410.t1	unknown
1463	g5410.t2	unknown
1464	g5411.t1	g5411.t1 PCSK9_C1 Proprotein convertase subtilisin-like/kexin type 9 C-terminal domain
1465	g5414.t1	unknown
1466	g5417.t1	unknown
1467	g5421.t1	g5421.t1 RED_N RED-like protein N-terminal region
1468	g5433.t1	unknown
1469	g5471.t1	g5471.t1 Josephin Josephin
1470	g5473.t1	unknown
1471	g5480.t1	g5480.t1 DUF3675 Protein of unknown function (DUF3675)
1472	g5485.t1	g5485.t1 RRM_1 RNA recognition motif. (a.k.a. RRM, RBD, or RNP domain)
1473	g5491.t1	unknown
1474	g5493.t1	unknown
1475	g5495.t1	g5495.t1 RVT_1 Reverse transcriptase (RNA-dependent DNA polymerase)
1476	g5501.t1	g5501.t1 TMEM51 Transmembrane protein 51
1477	g5505.t1	g5505.t1 DUF6289 Family of unknown function (DUF6289)
1478	g5508.t1	g5508.t1 AAA_16 AAA ATPase domain
1479	g5508.t2	g5508.t2 AAA_16 AAA ATPase domain
1480	g5519.t1	g5519.t1 SPX SPX domain
1481	g5538.t1	g5538.t1 Nop53 Nop53 (60S ribosomal biogenesis)
1482	g5540.t1	g5540.t1 YqzH YqzH-like protein
1483	g5541.t1	g5541.t1 DUF2207 Predicted membrane protein (DUF2207)
1484	g5546.t1	g5546.t1 vMSA Major surface antigen from hepadnavirus
1485	g5548.t1	g5548.t1 UcrQ UcrQ family
1486	g5549.t1	unknown
1487	g5553.t1	g5553.t1 dsDNA_bind Double-stranded DNA-binding domain
1488	g5553.t2	g5553.t2 dsDNA_bind Double-stranded DNA-binding domain
1489	g5556.t1	unknown
1490	g5566.t1	unknown
1491	g5582.t1	unknown
1492	g5583.t1	unknown
1493	g5586.t1	g5586.t1 RRF Ribosome recycling factor
1494	g5589.t1	unknown
1495	g5593.t1	g5593.t1 DUF515 Protein of unknown function (DUF515)
1496	g5596.t1	g5596.t1 RskA Anti-sigma-K factor rskA
1497	g5601.t1	unknown
1498	g5602.t1	unknown
1499	g5603.t1	unknown
1500	g5603.t2	unknown
1501	g5604.t1	unknown
1502	g5606.t1	unknown
1503	g5608.t1	g5608.t1 SAYSvFN Uncharacterized conserved domain (SAYSvFN)
1504	g5612.t1	g5612.t1 DUF4349 Domain of unknown function (DUF4349)
1505	g5619.t1	unknown
1506	g5625.t1	g5625.t1 Neur_chan_memb Neurotransmitter-gated ion-channel transmembrane region
1507	g5631.t1	g5631.t1 DnaJ DnaJ domain
1508	g5632.t1	unknown
1509	g5639.t1	g5639.t1 Peptidase_S26 Signal peptidase, peptidase S26
1510	g5655.t1	g5655.t1 NTP_transf_3 MobA-like NTP transferase domain
1511	g5659.t1	unknown
1512	g5662.t1	unknown
1513	g5669.t1	unknown
1514	g5670.t1	g5670.t1 PCI PCI domain
1515	g5673.t1	g5673.t1 B12D NADH-ubiquinone reductase complex 1 MLRQ subunit
1516	g5674.t1	unknown
1517	g5675.t1	g5675.t1 Ufm1 Ubiquitin fold modifier 1 protein
1518	g5685.t1	g5685.t1 DUF5516 Family of unknown function (DUF5516)
1519	g5689.t1	unknown
1520	g5690.t1	unknown
1521	g5694.t1	unknown
1522	g5695.t1	unknown
1523	g5697.t1	unknown
1524	g5698.t1	unknown
1525	g5701.t1	unknown
1526	g5704.t1	unknown
1527	g5709.t1	unknown
1528	g5713.t1	unknown
1529	g5716.t1	g5716.t1 PH PH domain
1530	g5716.t2	g5716.t2 PH PH domain
1531	g5721.t1	g5721.t1 TP6A_N Type IIB DNA topoisomerase
1532	g5722.t1	g5722.t1 Sdh5 Flavinator of succinate dehydrogenase
1533	g5726.t1	g5726.t1 Dehydrin Dehydrin
1534	g5727.t1	g5727.t1 ABC2_membrane_3 ABC-2 family transporter protein
1535	g5739.t1	g5739.t1 zinc_ribbon_12 Probable zinc-ribbon domain
1536	g5740.t1	unknown
1537	g5745.t1	g5745.t1 Gal_Lectin Galactose binding lectin domain
1538	g5746.t1	g5746.t1 Ribosomal_S3_C Ribosomal protein S3, C-terminal domain
1539	g5753.t1	unknown
1540	g5761.t1	unknown
1541	g5769.t1	unknown
1542	g5770.t1	unknown
1543	g5776.t1	g5776.t1 Img2 Mitochondrial large subunit ribosomal protein (Img2)
1544	g5781.t1	unknown
1545	g5783.t1	unknown
1546	g5784.t1	unknown
1547	g5797.t1	unknown
1548	g5797.t2	g5797.t2 zf-LSD1 LSD1 zinc finger
1549	g5803.t1	g5803.t1 Ribul_P_3_epim Ribulose-phosphate 3 epimerase family
1550	g5816.t1	unknown
1551	g5816.t2	g5816.t2 MoaF_C MoaF C-terminal domain
1552	g5822.t1	g5822.t1 DUF4614 Domain of unknown function (DUF4614)
1553	g5824.t1	g5824.t1 WD40 WD domain, G-beta repeat
1554	g5831.t1	unknown
1555	g5833.t1	unknown
1556	g5834.t1	unknown
1557	g5835.t1	unknown
1558	g5836.t1	g5836.t1 AF4_int AF4 interaction motif
1559	g5836.t2	g5836.t2 AF4_int AF4 interaction motif
1560	g5837.t1	unknown
1561	g5838.t1	unknown
1562	g5839.t1	unknown
1563	g5840.t1	unknown
1564	g5841.t1	unknown
1565	g5843.t1	unknown
1566	g5846.t1	g5846.t1 Agarase_CBM Agarase CBM like domain
1567	g5851.t1	g5851.t1 WD40 WD domain, G-beta repeat
1568	g5852.t1	g5852.t1 SR-25 Nuclear RNA-splicing-associated protein
1569	g5853.t1	g5853.t1 Androgen_recep Androgen receptor
1570	g5853.t2	g5853.t2 Androgen_recep Androgen receptor
1571	g5856.t1	g5856.t1 CPW_WPC Plasmodium falciparum domain of unknown function (CPW_WPC)
1572	g5856.t2	g5856.t2 CPW_WPC Plasmodium falciparum domain of unknown function (CPW_WPC)
1573	g5861.t1	unknown
1574	g5864.t1	unknown
1575	g5867.t1	g5867.t1 ARMH3_C Armadillo-like helical domain-containing protein 3, C-terminal
1576	g5869.t1	g5869.t1 Htr2 Htr2 transmembrane domain
1577	g5875.t1	g5875.t1 DUF1180 Protein of unknown function (DUF1180)
1578	g5885.t1	unknown
1579	g5885.t2	unknown
1580	g5889.t1	unknown
1581	g5896.t1	unknown
1582	g5897.t1	g5897.t1 DUF5367 Family of unknown function (DUF5367)
1583	g5898.t1	unknown
1584	g5901.t1	unknown
1585	g5903.t1	g5903.t1 CoV_nucleocap Coronavirus nucleocapsid
1586	g5906.t1	unknown
1587	g5918.t1	g5918.t1 ATP-synt_C ATP synthase subunit C
1588	g5921.t1	g5921.t1 DUF4778 Domain of unknown function (DUF4778)
1589	g5921.t2	g5921.t2 DUF4778 Domain of unknown function (DUF4778)
1590	g5926.t1	g5926.t1 zf-Tim10_DDP Tim10/DDP family zinc finger
1591	g5932.t1	unknown
1592	g5935.t1	unknown
1593	g5942.t1	unknown
1594	g5942.t2	unknown
1595	g5949.t1	g5949.t1 ATP-synt_Eps Mitochondrial ATP synthase epsilon chain
1596	g5955.t1	unknown
1597	g5960.t1	g5960.t1 zinc_ribbon_12 Probable zinc-ribbon domain
1598	g5962.t1	unknown
1599	g5964.t1	unknown
1600	g5965.t1	unknown
1601	g5966.t1	g5966.t1 Flagellin_N Bacterial flagellin N-terminal helical region
1602	g5968.t1	unknown
1603	g5969.t1	unknown
1604	g5969.t2	unknown
1605	g5970.t1	g5970.t1 Got1 Got1/Sft2-like family
1606	g5974.t1	g5974.t1 HEWD HEWD domain
1607	g5976.t1	unknown
1608	g5980.t1	unknown
1609	g5988.t1	g5988.t1 PPR_3 Pentatricopeptide repeat domain
1610	g5988.t2	g5988.t2 PPR_3 Pentatricopeptide repeat domain
1611	g5988.t3	g5988.t3 PPR_3 Pentatricopeptide repeat domain
1612	g5994.t1	g5994.t1 BaxI_1 Bax inhibitor 1 like
1613	g5994.t2	g5994.t2 Ribosomal_60s 60s Acidic ribosomal protein
1614	g5995.t1	g5995.t1 RAP1 Rhoptry-associated protein 1 (RAP-1)
1615	g5997.t1	g5997.t2 TFIIA Transcription factor IIA, alpha/beta subunit
1616	g5997.t2	unknown
1617	g5998.t1	g5998.t1 PHO4 Phosphate transporter family
1618	g6004.t1	g6004.t2 DnaJ DnaJ domain
1619	g6004.t2	unknown
1620	g6013.t1	g6013.t1 dUTPase dUTPase
1621	g6016.t1	unknown
1622	g6017.t1	unknown
1623	g6017.t2	unknown
1624	g6020.t1	g6020.t1 DUF2722 Protein of unknown function (DUF2722)
1625	g6020.t2	g6020.t2 TFIIA Transcription factor IIA, alpha/beta subunit
1626	g6021.t1	g6021.t1 TRAPP Transport protein particle (TRAPP) component
1627	g6033.t1	g6033.t1 SlyX SlyX
1628	g6033.t2	g6033.t2 SlyX SlyX
1629	g6035.t1	g6035.t1 OmpH Outer membrane protein (OmpH-like)
1630	g6037.t1	g6037.t1 Adenylsucc_synt Adenylosuccinate synthetase
1631	g6037.t2	g6037.t2 Adenylsucc_synt Adenylosuccinate synthetase
1632	g6040.t1	g6040.t1 Prefoldin Prefoldin subunit
1633	g6042.t1	g6042.t1 Aha1_N Activator of Hsp90 ATPase, N-terminal
1634	g6043.t1	unknown
1635	g6044.t1	unknown
1636	g6046.t1	g6046.t1 LSM LSM domain
1637	g6049.t1	unknown
1638	g6049.t2	g6049.t2 Phage_Gp23 Protein gp23 (Bacteriophage A118)
1639	g6049.t3	unknown
1640	g6051.t1	unknown
1641	g6057.t1	unknown
1642	g6064.t1	unknown
1643	g6067.t1	unknown
1644	g6069.t1	unknown
1645	g6077.t1	unknown
1646	g6078.t1	unknown
1647	g6090.t1	unknown
1648	g6093.t1	g6093.t1 DUF2207 Predicted membrane protein (DUF2207)
1649	g6094.t1	unknown
1650	g6099.t1	unknown
1651	g6103.t1	unknown
1652	g6128.t1	g6128.t1 SUIM_assoc Unstructured region C-term to UIM in Ataxin3
1653	g6132.t1	g6132.t1 MARVEL Membrane-associating domain
1654	g6136.t1	unknown
1655	g6140.t1	g6140.t1 Ty3_capsid Ty3 transposon capsid-like protein
1656	g6142.t1	unknown
1657	g6144.t1	unknown
1658	g6150.t1	g6150.t1 Ribosomal_S21 Ribosomal protein S21
1659	g6150.t2	g6150.t2 Ribosomal_S21 Ribosomal protein S21
1660	g6151.t1	g6151.t1 Cytochrom_B_N_2 Cytochrome b(N-terminal)/b6/petB
1661	g6151.t2	g6151.t2 Cytochrom_B_N_2 Cytochrome b(N-terminal)/b6/petB
1662	g6155.t1	unknown
1663	g6163.t1	g6163.t1 Tyr_Deacylase D-Tyr-tRNA(Tyr) deacylase
1664	g6164.t1	unknown
1665	g6166.t1	g6166.t1 D5_N D5 N terminal like
1666	g6173.t1	g6173.t1 UCR_hinge Ubiquinol-cytochrome C reductase hinge protein
1667	g6176.t1	unknown
1668	g6183.t1	g6183.t1 Chlor_dismutase Chlorite dismutase
1669	g6183.t2	g6183.t2 Tcp10_C T-complex protein 10 C-terminus
1670	g6183.t3	g6183.t3 SdiA-regulated SdiA-regulated
1671	g6184.t1	g6184.t1 RNase_PH 3' exoribonuclease family, domain 1
1672	g6185.t1	g6185.t1 Use1 Membrane fusion protein Use1
1673	g6187.t1	unknown
1674	g6192.t1	g6192.t1 Ribosomal_L21e Ribosomal protein L21e
1675	g6194.t1	g6194.t1 Cdh1_DBD_1 Chromodomain helicase DNA-binding domain 1
1676	g6196.t1	g6196.t1 ER Enhancer of rudimentary
1677	g6197.t1	g6197.t1 DUF5082 Domain of unknown function (DUF5082)
1678	g6198.t1	g6198.t1 SKA1 Spindle and kinetochore-associated protein 1
1679	g6202.t1	unknown
1680	g6204.t1	unknown
1681	g6208.t1	unknown
1682	g6209.t1	g6209.t1 Trimer_CC Trimerisation motif
1683	g6223.t1	unknown
1684	g6224.t1	g6224.t1 Hormone_1 Somatotropin hormone family
1685	g6226.t1	unknown
1686	g6231.t1	g6231.t1 Ribosomal_S13_N Ribosomal S13/S15 N-terminal domain
1687	g6244.t1	g6244.t1 TFIIA Transcription factor IIA, alpha/beta subunit
1688	g6246.t1	unknown
1689	g6251.t1	g6251.t1 zf-C4_Topoisom Topoisomerase DNA binding C4 zinc finger
1690	g6258.t1	unknown
1691	g6260.t1	unknown
1692	g6261.t1	unknown
1693	g6262.t1	unknown
1694	g6263.t1	unknown
1695	g6266.t1	unknown
1696	g6268.t1	unknown
1697	g6269.t1	unknown
1698	g6270.t1	g6270.t1 DUF1180 Protein of unknown function (DUF1180)
1699	g6271.t1	unknown
1700	g6272.t1	unknown
1701	g6273.t1	unknown
1702	g6274.t1	unknown
1703	g6275.t1	unknown
1704	g6276.t1	unknown
1705	g6277.t1	unknown
1706	g6278.t1	g6278.t1 Herpes_gI Alphaherpesvirus glycoprotein I
1707	g6279.t1	unknown
1708	g6280.t1	unknown
1709	g6281.t1	unknown
1710	g6282.t1	unknown
1711	g6283.t1	unknown
1712	g6284.t1	unknown
1713	g6285.t1	unknown
1714	g6286.t1	unknown
1715	g6287.t1	unknown
1716	g6288.t1	unknown
1717	g6290.t1	unknown
1718	g6291.t1	unknown
1719	g6292.t1	unknown
1720	g6293.t1	unknown
1721	g6294.t1	unknown
1722	g6295.t1	unknown
1723	g6296.t1	unknown
1724	g6298.t1	unknown
1725	g6299.t1	unknown
1726	g6300.t1	unknown
1727	g6301.t1	unknown
1728	g6304.t1	unknown
1729	g6305.t1	g6305.t1 Putative_PNPOx Pyridoxamine 5'-phosphate oxidase
