# Supplementary material for: Chromosomal scale assembly and functional annotation of the apicomplexan parasite Eimeria acervulina
Source: Sci Data. 2025 May 23;12:852. doi: 10.1038/s41597-025-04653-1 (PMC12102361; doi:10.1038/s41597-025-04653-1)
Supplement: Supplementary file 2 — Table S2. [file 41597_2025_4653_MOESM2_ESM.xlsx]

## Sheet: Sheet1
Table S2. The combination of BRAKER3 and Cufflinks assembled sporulation stage (T24) transcripts genomic coordinates on E. acervulina APU1 chromosomes.
SL. No.	Chromosome	Start	End	Predicted genes	Cufflink Transcript	Stand
1	EaChr1	314247	322552	g5678|g5678.t1	XLOC_000001	+
2	EaChr1	333338	335100	g5680|g5680.t1	XLOC_000002	+
3	EaChr1	335450	338616	XLOC_000003	XLOC_000003	+
4	EaChr1	364561	365637	XLOC_000004	XLOC_000004	+
5	EaChr1	365959	371858	XLOC_000005	XLOC_000005	+
6	EaChr1	383169	391795	g5685|g5685.t1	XLOC_000006	+
7	EaChr1	399206	407517	g5687|g5687.t1	XLOC_000007	+
8	EaChr1	417782	423776	g5689|g5689.t1	XLOC_000008	+
9	EaChr1	434383	438778	g5692|g5692.t1	XLOC_000009	+
10	EaChr1	442471	445149	XLOC_000010	XLOC_000010	+
11	EaChr1	459378	460800	XLOC_000011	XLOC_000011	+
12	EaChr1	462261	464992	g5694|g5694.t1	XLOC_000012	+
13	EaChr1	466145	484231	g5695|g5695.t1	XLOC_000013	+
14	EaChr1	497088	499862	g5697|g5697.t1	XLOC_000014	+
15	EaChr1	598112	605943	g5709|g5709.t1	XLOC_000015	+
16	EaChr1	614958	617163	g5712|g5712.t1	XLOC_000016	+
17	EaChr1	690602	692046	XLOC_000017	XLOC_000017	+
18	EaChr1	692273	699239	XLOC_000018	XLOC_000018	+
19	EaChr1	839946	843879	g5727|g5727.t1	XLOC_000019	+
20	EaChr1	74288	79964	g5664|g5664.t1	XLOC_000020	-
21	EaChr1	339064	345828	XLOC_000021	XLOC_000021	-
22	EaChr1	350731	359030	g5681|g5681.t1	XLOC_000022	-
23	EaChr1	368654	371862	XLOC_000023	XLOC_000023	-
24	EaChr1	373077	378549	g5683|g5683.t1	XLOC_000024	-
25	EaChr1	379448	384959	g5684|g5684.t1	XLOC_000025	-
26	EaChr1	392174	396640	g5686|g5686.t1	XLOC_000026	-
27	EaChr1	407760	417325	g5688|g5688.t1	XLOC_000027	-
28	EaChr1	422464	428544	g5690|g5690.t1	XLOC_000028	-
29	EaChr1	428868	429558	XLOC_000029	XLOC_000029	-
30	EaChr1	431566	432909	g5691|g5691.t1	XLOC_000030	-
31	EaChr1	436865	438898	XLOC_000031	XLOC_000031	-
32	EaChr1	440084	446649	g5693|g5693.t1	XLOC_000032	-
33	EaChr1	693436	701857	g5713|g5713.t1	XLOC_000033	-
34	EaChr1	828188	830225	g5721|g5721.t1	XLOC_000034	-
35	EaChr1	835098	836054	XLOC_000035	XLOC_000035	-
36	EaChr1	837545	839592	g5725|g5725.t1	XLOC_000036	-
37	EaChr1	839946	843879	g5726|g5726.t1	XLOC_000037	-
38	EaChr1	74187	76168	XLOC_000038	XLOC_000038	.
39	EaChr1	76264	78011	XLOC_000039	XLOC_000039	.
40	EaChr1	79280	79641	XLOC_000040	XLOC_000040	.
41	EaChr1	147345	147690	XLOC_000041	XLOC_000041	.
42	EaChr1	149038	149300	XLOC_000042	XLOC_000042	.
43	EaChr1	164824	165637	XLOC_000043	XLOC_000043	.
44	EaChr1	169773	171062	XLOC_000044	XLOC_000044	.
45	EaChr1	180225	180734	XLOC_000045	XLOC_000045	.
46	EaChr1	267570	267700	XLOC_000046	XLOC_000046	.
47	EaChr1	304017	305480	XLOC_000047	XLOC_000047	.
48	EaChr1	307515	308209	XLOC_000048	XLOC_000048	.
49	EaChr1	308391	308733	XLOC_000049	XLOC_000049	.
50	EaChr1	308799	309336	XLOC_000050	XLOC_000050	.
51	EaChr1	331489	332035	XLOC_000051	XLOC_000051	.
52	EaChr1	339103	339896	XLOC_000052	XLOC_000052	.
53	EaChr1	347068	349913	XLOC_000053	XLOC_000053	.
54	EaChr1	358020	359017	XLOC_000054	XLOC_000054	.
55	EaChr1	362901	363389	XLOC_000055	XLOC_000055	.
56	EaChr1	372189	372608	XLOC_000056	XLOC_000056	.
57	EaChr1	430032	430723	XLOC_000057	XLOC_000057	.
58	EaChr1	445265	446453	XLOC_000058	XLOC_000058	.
59	EaChr1	447186	447401	XLOC_000059	XLOC_000059	.
60	EaChr1	453536	454748	XLOC_000060	XLOC_000060	.
61	EaChr1	454999	456592	XLOC_000061	XLOC_000061	.
62	EaChr1	485440	486709	XLOC_000062	XLOC_000062	.
63	EaChr1	490534	490962	XLOC_000063	XLOC_000063	.
64	EaChr1	491296	491861	XLOC_000064	XLOC_000064	.
65	EaChr1	495171	496933	XLOC_000065	XLOC_000065	.
66	EaChr1	615255	615349	XLOC_000066	XLOC_000066	.
67	EaChr1	620085	621319	XLOC_000067	XLOC_000067	.
68	EaChr1	621393	622115	XLOC_000068	XLOC_000068	.
69	EaChr1	703411	703816	XLOC_000069	XLOC_000069	.
70	EaChr1	712848	713649	XLOC_000070	XLOC_000070	.
71	EaChr1	835125	836052	XLOC_000071	XLOC_000071	.
72	EaChr2	120413	130472	g5519|g5519.t1	XLOC_006147	+
73	EaChr2	132630	139725	g5521|g5521.t1	XLOC_006148	+
74	EaChr2	182312	204110	g5525|g5525.t1	XLOC_006149	+
75	EaChr2	213198	215579	XLOC_006150	XLOC_006150	+
76	EaChr2	223575	232490	g5529|g5529.t1	XLOC_006151	+
77	EaChr2	238291	241442	g5530|g5530.t1	XLOC_006152	+
78	EaChr2	244099	250564	g5531|g5531.t1	XLOC_006153	+
79	EaChr2	253463	258826	g5533|g5533.t1	XLOC_006154	+
80	EaChr2	297028	303088	g5536|g5536.t1	XLOC_006155	+
81	EaChr2	311241	315825	g5537|g5537.t1	XLOC_006156	+
82	EaChr2	389476	402158	g5547|g5547.t1	XLOC_006157	+
83	EaChr2	451488	459057	g5549|g5549.t1	XLOC_006158	+
84	EaChr2	465505	470492	g5552|g5552.t1	XLOC_006159	+
85	EaChr2	495118	499921	g5554|g5554.t1	XLOC_006160	+
86	EaChr2	512048	517022	g5557|g5557.t1	XLOC_006161	+
87	EaChr2	530949	543786	g5559|g5559.t1	XLOC_006162	+
88	EaChr2	554710	557451	g5561|g5561.t1	XLOC_006163	+
89	EaChr2	557701	567295	g5562|g5562.t1	XLOC_006164	+
90	EaChr2	599217	609550	g5566|g5566.t1	XLOC_006165	+
91	EaChr2	609644	623573	g5567|g5567.t1	XLOC_006166	+
92	EaChr2	647136	651688	g5570|g5570.t1	XLOC_006167	+
93	EaChr2	653599	659531	g5572|g5572.t1	XLOC_006168	+
94	EaChr2	660338	672403	g5573|g5573.t1	XLOC_006169	+
95	EaChr2	672714	678058	g5575|g5575.t1	XLOC_006170	+
96	EaChr2	678480	684198	XLOC_006171	XLOC_006171	+
97	EaChr2	688544	699841	g5577|g5577.t1	XLOC_006172	+
98	EaChr2	703208	707049	g5580|g5580.t1	XLOC_006173	+
99	EaChr2	707296	715124	g5581|g5581.t1	XLOC_006174	+
100	EaChr2	719178	721504	g5582|g5582.t1	XLOC_006175	+
101	EaChr2	754475	754898	XLOC_006176	XLOC_006176	+
102	EaChr2	771419	773390	g5589|g5589.t1	XLOC_006177	+
103	EaChr2	831848	833334	g5598|g5598.t1	XLOC_006178	+
104	EaChr2	896494	901055	g5605|g5605.t1	XLOC_006179	+
105	EaChr2	902411	902834	XLOC_006180	XLOC_006180	+
106	EaChr2	906912	913046	g5608|g5608.t1	XLOC_006181	+
107	EaChr2	923533	940155	g5611|g5611.t1	XLOC_006182	+
108	EaChr2	941335	942004	XLOC_006183	XLOC_006183	+
109	EaChr2	959947	965064	g5614|g5614.t1	XLOC_006184	+
110	EaChr2	965495	975525	g5615|g5615.t1	XLOC_006185	+
111	EaChr2	975811	984247	g5616|g5616.t1	XLOC_006186	+
112	EaChr2	994045	995119	XLOC_006187	XLOC_006187	+
113	EaChr2	995760	998927	XLOC_006188	XLOC_006188	+
114	EaChr2	999661	1006678	g5618|g5618.t1	XLOC_006189	+
115	EaChr2	1030451	1033208	g5620|g5620.t1	XLOC_006190	+
116	EaChr2	1034257	1038222	XLOC_006191	XLOC_006191	+
117	EaChr2	1047846	1053593	XLOC_006192	XLOC_006192	+
118	EaChr2	1065072	1071353	g5623|g5623.t1	XLOC_006193	+
119	EaChr2	1106295	1120126	g5627|g5627.t1	XLOC_006194	+
120	EaChr2	1122008	1127289	g5628|g5628.t1	XLOC_006195	+
121	EaChr2	1155241	1157568	XLOC_006196	XLOC_006196	+
122	EaChr2	1164284	1166151	g5632|g5632.t1	XLOC_006197	+
123	EaChr2	1200265	1205139	XLOC_006198	XLOC_006198	+
124	EaChr2	1205625	1210443	XLOC_006199	XLOC_006199	+
125	EaChr2	1211052	1212593	XLOC_006200	XLOC_006200	+
126	EaChr2	1220680	1223349	XLOC_006201	XLOC_006201	+
127	EaChr2	1237161	1239887	g5637|g5637.t1	XLOC_006202	+
128	EaChr2	1255508	1267163	g5639|g5639.t1	XLOC_006203	+
129	EaChr2	1273345	1274640	XLOC_006204	XLOC_006204	+
130	EaChr2	1279965	1284150	g5641|g5641.t1	XLOC_006205	+
131	EaChr2	1289718	1298446	g5643|g5643.t1	XLOC_006206	+
132	EaChr2	1406330	1409990	g5650|g5650.t1	XLOC_006207	+
133	EaChr2	1406993	1408212	XLOC_006208	XLOC_006208	+
134	EaChr2	120450	130592	g5517|g5517.t1	XLOC_006209	-
135	EaChr2	134631	139771	g5522|g5522.t1	XLOC_006210	-
136	EaChr2	139866	150656	g5523|g5523.t1	XLOC_006211	-
137	EaChr2	160529	181822	g5524|g5524.t1	XLOC_006212	-
138	EaChr2	204966	211174	g5527|g5527.t1	XLOC_006213	-
139	EaChr2	215976	219121	g5528|g5528.t1	XLOC_006214	-
140	EaChr2	237152	238233	XLOC_006215	XLOC_006215	-
141	EaChr2	240626	242469	XLOC_006216	XLOC_006216	-
142	EaChr2	242584	245504	XLOC_006217	XLOC_006217	-
143	EaChr2	246419	254098	g5532|g5532.t1	XLOC_006218	-
144	EaChr2	258225	274654	g5534|g5534.t1	XLOC_006219	-
145	EaChr2	275216	278598	g5535|g5535.t1	XLOC_006220	-
146	EaChr2	316287	325543	g5538|g5538.t1	XLOC_006221	-
147	EaChr2	365424	366349	g5545|g5545.t1	XLOC_006222	-
148	EaChr2	369992	371650	XLOC_006223	XLOC_006223	-
149	EaChr2	373304	377753	g5546|g5546.t1	XLOC_006224	-
150	EaChr2	378686	388203	XLOC_006225	XLOC_006225	-
151	EaChr2	402943	415836	g5548|g5548.t1	XLOC_006226	-
152	EaChr2	420164	421971	XLOC_006227	XLOC_006227	-
153	EaChr2	433541	434349	XLOC_006228	XLOC_006228	-
154	EaChr2	441273	441716	XLOC_006229	XLOC_006229	-
155	EaChr2	461196	465861	g5551|g5551.t1	XLOC_006230	-
156	EaChr2	479378	493682	g5553|g5553.t1	XLOC_006231	-
157	EaChr2	493816	497580	XLOC_006232	XLOC_006232	-
158	EaChr2	499217	507201	g5555|g5555.t1	XLOC_006233	-
159	EaChr2	507467	508712	XLOC_006234	XLOC_006234	-
160	EaChr2	508845	517318	g5556|g5556.t1	XLOC_006235	-
161	EaChr2	520585	530785	g5558|g5558.t1	XLOC_006236	-
162	EaChr2	548956	551594	g5560|g5560.t1	XLOC_006237	-
163	EaChr2	569387	573347	g5563|g5563.t1	XLOC_006238	-
164	EaChr2	593289	599131	g5565|g5565.t1	XLOC_006239	-
165	EaChr2	618646	621242	XLOC_006240	XLOC_006240	-
166	EaChr2	625410	625733	XLOC_006241	XLOC_006241	-
167	EaChr2	626204	635367	g5568|g5568.t1	XLOC_006242	-
168	EaChr2	637543	640600	XLOC_006243	XLOC_006243	-
169	EaChr2	646728	650021	g5569|g5569.t1	XLOC_006244	-
170	EaChr2	651048	653335	g5571|g5571.t1	XLOC_006245	-
171	EaChr2	682601	688352	g5576|g5576.t1	XLOC_006246	-
172	EaChr2	699343	703513	g5579|g5579.t1	XLOC_006247	-
173	EaChr2	722411	727578	g5583|g5583.t1	XLOC_006248	-
174	EaChr2	728120	742708	g5584|g5584.t1	XLOC_006249	-
175	EaChr2	743277	754346	g5585|g5585.t1	XLOC_006250	-
176	EaChr2	768202	770524	g5587|g5587.t1	XLOC_006251	-
177	EaChr2	770659	774268	g5588|g5588.t1	XLOC_006252	-
178	EaChr2	786373	802940	g5592|g5592.t1	XLOC_006253	-
179	EaChr2	802967	810693	g5594|g5594.t1	XLOC_006254	-
180	EaChr2	810851	823657	g5595|g5595.t1	XLOC_006255	-
181	EaChr2	824915	831879	g5597|g5597.t1	XLOC_006256	-
182	EaChr2	883230	883823	g5602|g5602.t1	XLOC_006257	-
183	EaChr2	894863	896430	g5604|g5604.t1	XLOC_006258	-
184	EaChr2	896603	914712	g5606|g5606.t1	XLOC_006259	-
185	EaChr2	917093	920235	g5609|g5609.t1	XLOC_006260	-
186	EaChr2	920754	921159	XLOC_006261	XLOC_006261	-
187	EaChr2	942351	949669	g5613|g5613.t1	XLOC_006262	-
188	EaChr2	950340	951503	XLOC_006263	XLOC_006263	-
189	EaChr2	985299	990113	g5617|g5617.t1	XLOC_006264	-
190	EaChr2	994045	994734	XLOC_006265	XLOC_006265	-
191	EaChr2	1013882	1016376	XLOC_006266	XLOC_006266	-
192	EaChr2	1018915	1024051	XLOC_006267	XLOC_006267	-
193	EaChr2	1024741	1027803	g5619|g5619.t1	XLOC_006268	-
194	EaChr2	1039260	1046816	g5621|g5621.t1	XLOC_006269	-
195	EaChr2	1047846	1061335	g5622|g5622.t1	XLOC_006270	-
196	EaChr2	1073501	1077471	g5624|g5624.t1	XLOC_006271	-
197	EaChr2	1082950	1087740	g5625|g5625.t1	XLOC_006272	-
198	EaChr2	1132537	1135453	g5629|g5629.t1	XLOC_006273	-
199	EaChr2	1145318	1150083	XLOC_006274	XLOC_006274	-
200	EaChr2	1150308	1153493	g5630|g5630.t1	XLOC_006275	-
201	EaChr2	1158667	1166261	g5631|g5631.t1	XLOC_006276	-
202	EaChr2	1191035	1195382	g5633|g5633.t1	XLOC_006277	-
203	EaChr2	1216362	1220586	g5634|g5634.t1	XLOC_006278	-
204	EaChr2	1220689	1227431	g5635|g5635.t1	XLOC_006279	-
205	EaChr2	1232157	1234738	g5636|g5636.t1	XLOC_006280	-
206	EaChr2	1244899	1249743	g5638|g5638.t1	XLOC_006281	-
207	EaChr2	1267694	1279824	g5640|g5640.t1	XLOC_006282	-
208	EaChr2	1284547	1288930	g5642|g5642.t1	XLOC_006283	-
209	EaChr2	1329564	1333338	XLOC_006284	XLOC_006284	-
210	EaChr2	115704	115926	XLOC_006285	XLOC_006285	.
211	EaChr2	116584	117394	XLOC_006286	XLOC_006286	.
212	EaChr2	119940	120344	XLOC_006287	XLOC_006287	.
213	EaChr2	130693	131596	XLOC_006288	XLOC_006288	.
214	EaChr2	150336	150748	XLOC_006289	XLOC_006289	.
215	EaChr2	156072	159728	XLOC_006290	XLOC_006290	.
216	EaChr2	197325	197638	XLOC_006291	XLOC_006291	.
217	EaChr2	211835	212547	XLOC_006292	XLOC_006292	.
218	EaChr2	232890	233875	XLOC_006293	XLOC_006293	.
219	EaChr2	235578	237982	XLOC_006294	XLOC_006294	.
220	EaChr2	243674	243950	XLOC_006295	XLOC_006295	.
221	EaChr2	264587	264830	XLOC_006296	XLOC_006296	.
222	EaChr2	272499	273338	XLOC_006297	XLOC_006297	.
223	EaChr2	273348	273812	XLOC_006298	XLOC_006298	.
224	EaChr2	298341	298505	XLOC_006299	XLOC_006299	.
225	EaChr2	303372	308035	XLOC_006300	XLOC_006300	.
226	EaChr2	309820	309970	XLOC_006301	XLOC_006301	.
227	EaChr2	325924	326329	XLOC_006302	XLOC_006302	.
228	EaChr2	366868	369104	XLOC_006303	XLOC_006303	.
229	EaChr2	371780	372286	XLOC_006304	XLOC_006304	.
230	EaChr2	378761	379108	XLOC_006305	XLOC_006305	.
231	EaChr2	379409	379643	XLOC_006306	XLOC_006306	.
232	EaChr2	380243	380543	XLOC_006307	XLOC_006307	.
233	EaChr2	387607	388203	XLOC_006308	XLOC_006308	.
234	EaChr2	416974	417685	XLOC_006309	XLOC_006309	.
235	EaChr2	418175	418487	XLOC_006310	XLOC_006310	.
236	EaChr2	425545	426158	XLOC_006311	XLOC_006311	.
237	EaChr2	428827	429642	XLOC_006312	XLOC_006312	.
238	EaChr2	459890	460399	XLOC_006313	XLOC_006313	.
239	EaChr2	478692	479109	XLOC_006314	XLOC_006314	.
240	EaChr2	490921	491449	XLOC_006315	XLOC_006315	.
241	EaChr2	491955	492459	XLOC_006316	XLOC_006316	.
242	EaChr2	506122	506599	XLOC_006317	XLOC_006317	.
243	EaChr2	506713	507172	XLOC_006318	XLOC_006318	.
244	EaChr2	507382	507767	XLOC_006319	XLOC_006319	.
245	EaChr2	524445	524714	XLOC_006320	XLOC_006320	.
246	EaChr2	524918	525364	XLOC_006321	XLOC_006321	.
247	EaChr2	525636	526866	XLOC_006322	XLOC_006322	.
248	EaChr2	527463	527589	XLOC_006323	XLOC_006323	.
249	EaChr2	544503	548096	XLOC_006324	XLOC_006324	.
250	EaChr2	558982	559200	XLOC_006325	XLOC_006325	.
251	EaChr2	568286	569170	XLOC_006326	XLOC_006326	.
252	EaChr2	573217	573525	XLOC_006327	XLOC_006327	.
253	EaChr2	574425	574555	XLOC_006328	XLOC_006328	.
254	EaChr2	578031	579490	XLOC_006329	XLOC_006329	.
255	EaChr2	580298	582012	XLOC_006330	XLOC_006330	.
256	EaChr2	602994	603387	XLOC_006331	XLOC_006331	.
257	EaChr2	619786	620190	XLOC_006332	XLOC_006332	.
258	EaChr2	625410	625689	XLOC_006333	XLOC_006333	.
259	EaChr2	634750	637267	XLOC_006334	XLOC_006334	.
260	EaChr2	637548	638689	XLOC_006335	XLOC_006335	.
261	EaChr2	641024	641602	XLOC_006336	XLOC_006336	.
262	EaChr2	645760	646047	XLOC_006337	XLOC_006337	.
263	EaChr2	686367	687631	XLOC_006338	XLOC_006338	.
264	EaChr2	721730	721892	XLOC_006339	XLOC_006339	.
265	EaChr2	763524	764321	XLOC_006340	XLOC_006340	.
266	EaChr2	764825	765089	XLOC_006341	XLOC_006341	.
267	EaChr2	766179	766657	XLOC_006342	XLOC_006342	.
268	EaChr2	767428	767705	XLOC_006343	XLOC_006343	.
269	EaChr2	784838	786276	XLOC_006344	XLOC_006344	.
270	EaChr2	833379	835744	XLOC_006345	XLOC_006345	.
271	EaChr2	846263	846817	XLOC_006346	XLOC_006346	.
272	EaChr2	853778	853946	XLOC_006347	XLOC_006347	.
273	EaChr2	870574	870884	XLOC_006348	XLOC_006348	.
274	EaChr2	917475	917688	XLOC_006349	XLOC_006349	.
275	EaChr2	920488	921973	XLOC_006350	XLOC_006350	.
276	EaChr2	922904	923395	XLOC_006351	XLOC_006351	.
277	EaChr2	940286	941037	XLOC_006352	XLOC_006352	.
278	EaChr2	950029	950618	XLOC_006353	XLOC_006353	.
279	EaChr2	954551	955014	XLOC_006354	XLOC_006354	.
280	EaChr2	957481	959892	XLOC_006355	XLOC_006355	.
281	EaChr2	962447	962564	XLOC_006356	XLOC_006356	.
282	EaChr2	990185	993940	XLOC_006357	XLOC_006357	.
283	EaChr2	1012123	1013213	XLOC_006358	XLOC_006358	.
284	EaChr2	1013829	1014496	XLOC_006359	XLOC_006359	.
285	EaChr2	1014877	1015130	XLOC_006360	XLOC_006360	.
286	EaChr2	1015294	1016387	XLOC_006361	XLOC_006361	.
287	EaChr2	1017316	1017704	XLOC_006362	XLOC_006362	.
288	EaChr2	1017772	1018405	XLOC_006363	XLOC_006363	.
289	EaChr2	1038343	1039539	XLOC_006364	XLOC_006364	.
290	EaChr2	1039673	1040950	XLOC_006365	XLOC_006365	.
291	EaChr2	1043792	1045659	XLOC_006366	XLOC_006366	.
292	EaChr2	1045747	1046794	XLOC_006367	XLOC_006367	.
293	EaChr2	1055901	1056297	XLOC_006368	XLOC_006368	.
294	EaChr2	1057812	1058019	XLOC_006369	XLOC_006369	.
295	EaChr2	1058163	1058518	XLOC_006370	XLOC_006370	.
296	EaChr2	1059116	1060588	XLOC_006371	XLOC_006371	.
297	EaChr2	1061483	1062395	XLOC_006372	XLOC_006372	.
298	EaChr2	1071489	1073016	XLOC_006373	XLOC_006373	.
299	EaChr2	1077359	1079293	XLOC_006374	XLOC_006374	.
300	EaChr2	1090916	1091577	XLOC_006375	XLOC_006375	.
301	EaChr2	1106701	1107491	XLOC_006376	XLOC_006376	.
302	EaChr2	1132566	1133002	XLOC_006377	XLOC_006377	.
303	EaChr2	1152145	1152383	XLOC_006378	XLOC_006378	.
304	EaChr2	1187742	1189009	XLOC_006379	XLOC_006379	.
305	EaChr2	1189066	1189770	XLOC_006380	XLOC_006380	.
306	EaChr2	1190455	1190857	XLOC_006381	XLOC_006381	.
307	EaChr2	1194362	1195186	XLOC_006382	XLOC_006382	.
308	EaChr2	1195596	1196359	XLOC_006383	XLOC_006383	.
309	EaChr2	1197080	1198040	XLOC_006384	XLOC_006384	.
310	EaChr2	1198114	1200133	XLOC_006385	XLOC_006385	.
311	EaChr2	1213903	1214188	XLOC_006386	XLOC_006386	.
312	EaChr2	1215733	1216304	XLOC_006387	XLOC_006387	.
313	EaChr2	1233816	1234826	XLOC_006388	XLOC_006388	.
314	EaChr2	1240816	1241432	XLOC_006389	XLOC_006389	.
315	EaChr2	1245135	1245941	XLOC_006390	XLOC_006390	.
316	EaChr2	1246100	1246358	XLOC_006391	XLOC_006391	.
317	EaChr2	1250088	1251025	XLOC_006392	XLOC_006392	.
318	EaChr2	1254378	1255275	XLOC_006393	XLOC_006393	.
319	EaChr2	1331842	1333077	XLOC_006394	XLOC_006394	.
320	EaChr2	1404536	1406236	XLOC_006395	XLOC_006395	.
321	EaChr2	1532536	1533094	XLOC_006396	XLOC_006396	.
322	EaChr3	7504	9021	g5327|g5327.t1	XLOC_006397	+
323	EaChr3	171131	180066	g5333|g5333.t1	XLOC_006398	+
324	EaChr3	180084	181633	XLOC_006399	XLOC_006399	+
325	EaChr3	187777	189229	XLOC_006400	XLOC_006400	+
326	EaChr3	192004	198194	g5335|g5335.t1	XLOC_006401	+
327	EaChr3	206850	215304	g5338|g5338.t1	XLOC_006402	+
328	EaChr3	219797	223448	g5340|g5340.t1	XLOC_006403	+
329	EaChr3	231473	232672	XLOC_006404	XLOC_006404	+
330	EaChr3	234766	235902	XLOC_006405	XLOC_006405	+
331	EaChr3	244732	259829	g5342|g5342.t1	XLOC_006406	+
332	EaChr3	260581	262618	g5343|g5343.t1	XLOC_006407	+
333	EaChr3	264710	265861	g5344|g5344.t1	XLOC_006408	+
334	EaChr3	294404	297259	g5348|g5348.t1	XLOC_006409	+
335	EaChr3	297421	297986	XLOC_006410	XLOC_006410	+
336	EaChr3	300571	306573	g5350|g5350.t1	XLOC_006411	+
337	EaChr3	312477	318367	g5354|g5354.t1	XLOC_006412	+
338	EaChr3	318603	322085	XLOC_006413	XLOC_006413	+
339	EaChr3	348140	353376	g5358|g5358.t1	XLOC_006414	+
340	EaChr3	355580	360176	g5360|g5360.t1	XLOC_006415	+
341	EaChr3	365168	365920	XLOC_006416	XLOC_006416	+
342	EaChr3	371644	373232	XLOC_006417	XLOC_006417	+
343	EaChr3	373612	381404	g5363|g5363.t1	XLOC_006418	+
344	EaChr3	388922	393012	XLOC_006419	XLOC_006419	+
345	EaChr3	401686	407298	g5365|g5365.t1	XLOC_006420	+
346	EaChr3	417811	450233	g5368|g5368.t1	XLOC_006421	+
347	EaChr3	482721	485353	XLOC_006422	XLOC_006422	+
348	EaChr3	485410	487582	XLOC_006423	XLOC_006423	+
349	EaChr3	487808	494933	g5375|g5375.t1	XLOC_006424	+
350	EaChr3	498122	501047	g5376|g5376.t1	XLOC_006425	+
351	EaChr3	503306	511205	g5377|g5377.t1	XLOC_006426	+
352	EaChr3	515546	523819	XLOC_006427	XLOC_006427	+
353	EaChr3	524065	527763	g5378|g5378.t1	XLOC_006428	+
354	EaChr3	528416	532955	g5379|g5379.t1	XLOC_006429	+
355	EaChr3	539734	540940	XLOC_006430	XLOC_006430	+
356	EaChr3	577572	578555	g5382|g5382.t1	XLOC_006431	+
357	EaChr3	607756	610942	XLOC_006432	XLOC_006432	+
358	EaChr3	611468	618297	XLOC_006433	XLOC_006433	+
359	EaChr3	655629	662376	g5387|g5387.t1	XLOC_006434	+
360	EaChr3	677717	682874	g5391|g5391.t1	XLOC_006435	+
361	EaChr3	683020	707916	g5392|g5392.t1	XLOC_006436	+
362	EaChr3	714293	721848	g5394|g5394.t1	XLOC_006437	+
363	EaChr3	721954	730208	g5395|g5395.t1	XLOC_006438	+
364	EaChr3	759171	772622	g5398|g5398.t1	XLOC_006439	+
365	EaChr3	776744	782777	g5400|g5400.t1	XLOC_006440	+
366	EaChr3	791821	799476	g5403|g5403.t1	XLOC_006441	+
367	EaChr3	803943	805479	XLOC_006442	XLOC_006442	+
368	EaChr3	813978	822534	g5404|g5404.t1	XLOC_006443	+
369	EaChr3	847463	854798	g5407|g5407.t1	XLOC_006444	+
370	EaChr3	865780	879614	g5409|g5409.t1	XLOC_006445	+
371	EaChr3	898921	902926	g5412|g5412.t1	XLOC_006446	+
372	EaChr3	963215	969619	g5420|g5420.t1	XLOC_006447	+
373	EaChr3	976519	981086	g5422|g5422.t1	XLOC_006448	+
374	EaChr3	995308	1004987	g5424|g5424.t1	XLOC_006449	+
375	EaChr3	1020365	1029966	g5426|g5426.t1	XLOC_006450	+
376	EaChr3	1036907	1042161	g5431|g5431.t1	XLOC_006451	+
377	EaChr3	1048141	1051912	XLOC_006452	XLOC_006452	+
378	EaChr3	1053600	1061587	g5432|g5432.t1	XLOC_006453	+
379	EaChr3	1062172	1072142	g5433|g5433.t1	XLOC_006454	+
380	EaChr3	1073481	1083807	g5438|g5438.t1	XLOC_006455	+
381	EaChr3	1086294	1092459	g5439|g5439.t1	XLOC_006456	+
382	EaChr3	1097915	1103253	g5442|g5442.t1	XLOC_006457	+
383	EaChr3	1104700	1120706	g5443|g5443.t1	XLOC_006458	+
384	EaChr3	1120849	1135747	g5444|g5444.t1	XLOC_006459	+
385	EaChr3	1139921	1143416	XLOC_006460	XLOC_006460	+
386	EaChr3	1161419	1164379	g5447|g5447.t1	XLOC_006461	+
387	EaChr3	1210027	1224834	g5450|g5450.t1	XLOC_006462	+
388	EaChr3	1230884	1241778	g5453|g5453.t1	XLOC_006463	+
389	EaChr3	1242197	1244575	g5456|g5456.t1	XLOC_006464	+
390	EaChr3	1244822	1246101	XLOC_006465	XLOC_006465	+
391	EaChr3	1263140	1275117	g5460|g5460.t1	XLOC_006466	+
392	EaChr3	1294239	1298696	g5463|g5463.t1	XLOC_006467	+
393	EaChr3	1297438	1301317	XLOC_006468	XLOC_006468	+
394	EaChr3	1339591	1341793	g5465|g5465.t1	XLOC_006469	+
395	EaChr3	1348675	1354330	XLOC_006470	XLOC_006470	+
396	EaChr3	1356244	1362055	g5466|g5466.t1	XLOC_006471	+
397	EaChr3	1423847	1432429	g5469|g5469.t1	XLOC_006472	+
398	EaChr3	1438435	1445756	g5474|g5474.t1	XLOC_006473	+
399	EaChr3	1446371	1464794	g5477|g5477.t1	XLOC_006474	+
400	EaChr3	1601442	1602430	g5489|g5489.t1	XLOC_006475	+
401	EaChr3	1604569	1604983	g5490|g5490.t1	XLOC_006476	+
402	EaChr3	1608946	1609967	g5491|g5491.t1	XLOC_006477	+
403	EaChr3	115703	117627	g5331|g5331.t1	XLOC_006478	-
404	EaChr3	190096	194255	g5334|g5334.t1	XLOC_006479	-
405	EaChr3	198578	205196	g5336|g5336.t1	XLOC_006480	-
406	EaChr3	215408	219691	g5339|g5339.t1	XLOC_006481	-
407	EaChr3	239354	245743	g5341|g5341.t1	XLOC_006482	-
408	EaChr3	289794	292455	g5347|g5347.t1	XLOC_006483	-
409	EaChr3	298806	304855	g5349|g5349.t1	XLOC_006484	-
410	EaChr3	306553	309987	g5353|g5353.t1	XLOC_006485	-
411	EaChr3	317604	348228	g5355|g5355.t1	XLOC_006486	-
412	EaChr3	349963	353188	XLOC_006487	XLOC_006487	-
413	EaChr3	359333	360175	XLOC_006488	XLOC_006488	-
414	EaChr3	361029	370132	g5361|g5361.t1	XLOC_006489	-
415	EaChr3	389471	404435	g5364|g5364.t1	XLOC_006490	-
416	EaChr3	395581	397205	XLOC_006491	XLOC_006491	-
417	EaChr3	407822	416202	g5366|g5366.t1	XLOC_006492	-
418	EaChr3	416894	419493	g5367|g5367.t1	XLOC_006493	-
419	EaChr3	429089	435424	g5370|g5370.t1	XLOC_006494	-
420	EaChr3	450208	458245	g5372|g5372.t1	XLOC_006495	-
421	EaChr3	460356	463077	XLOC_006496	XLOC_006496	-
422	EaChr3	463715	476961	g5373|g5373.t1	XLOC_006497	-
423	EaChr3	495913	498026	XLOC_006498	XLOC_006498	-
424	EaChr3	531868	534272	g5380|g5380.t1	XLOC_006499	-
425	EaChr3	542721	545551	g5381|g5381.t1	XLOC_006500	-
426	EaChr3	560028	560959	XLOC_006501	XLOC_006501	-
427	EaChr3	583291	586098	g5383|g5383.t1	XLOC_006502	-
428	EaChr3	598570	606133	g5384|g5384.t1	XLOC_006503	-
429	EaChr3	618682	622399	XLOC_006504	XLOC_006504	-
430	EaChr3	622541	630285	XLOC_006505	XLOC_006505	-
431	EaChr3	630641	634757	g5385|g5385.t1	XLOC_006506	-
432	EaChr3	635759	645393	g5386|g5386.t2	XLOC_006507	-
433	EaChr3	663110	668170	XLOC_006508	XLOC_006508	-
434	EaChr3	668850	675880	g5389|g5389.t1	XLOC_006509	-
435	EaChr3	676066	677499	g5390|g5390.t1	XLOC_006510	-
436	EaChr3	683018	689393	XLOC_006511	XLOC_006511	-
437	EaChr3	717267	718315	XLOC_006512	XLOC_006512	-
438	EaChr3	724823	727106	XLOC_006513	XLOC_006513	-
439	EaChr3	744564	747831	g5397|g5397.t1	XLOC_006514	-
440	EaChr3	772352	776583	g5399|g5399.t1	XLOC_006515	-
441	EaChr3	782580	784882	g5401|g5401.t1	XLOC_006516	-
442	EaChr3	784982	788083	g5402|g5402.t1	XLOC_006517	-
443	EaChr3	804362	805570	XLOC_006518	XLOC_006518	-
444	EaChr3	823977	835759	g5405|g5405.t1	XLOC_006519	-
445	EaChr3	837132	849851	g5406|g5406.t1	XLOC_006520	-
446	EaChr3	855301	863279	g5408|g5408.t1	XLOC_006521	-
447	EaChr3	879736	899165	g5411|g5411.t1	XLOC_006522	-
448	EaChr3	902495	904877	g5413|g5413.t1	XLOC_006523	-
449	EaChr3	905374	909428	g5414|g5414.t1	XLOC_006524	-
450	EaChr3	922843	950716	g5416|g5416.t1	XLOC_006525	-
451	EaChr3	951372	955777	XLOC_006526	XLOC_006526	-
452	EaChr3	969805	976395	g5421|g5421.t1	XLOC_006527	-
453	EaChr3	981343	989196	g5423|g5423.t1	XLOC_006528	-
454	EaChr3	1048222	1048907	XLOC_006529	XLOC_006529	-
455	EaChr3	1067982	1076817	g5434|g5434.t1	XLOC_006530	-
456	EaChr3	1090118	1095047	g5441|g5441.t1	XLOC_006531	-
457	EaChr3	1095242	1097861	XLOC_006532	XLOC_006532	-
458	EaChr3	1102778	1103864	XLOC_006533	XLOC_006533	-
459	EaChr3	1143787	1147567	g5445|g5445.t1	XLOC_006534	-
460	EaChr3	1147717	1148262	XLOC_006535	XLOC_006535	-
461	EaChr3	1154874	1159811	g5446|g5446.t1	XLOC_006536	-
462	EaChr3	1180149	1181453	XLOC_006537	XLOC_006537	-
463	EaChr3	1201151	1204082	g5449|g5449.t1	XLOC_006538	-
464	EaChr3	1248562	1258339	g5458|g5458.t1	XLOC_006539	-
465	EaChr3	1275503	1278599	XLOC_006540	XLOC_006540	-
466	EaChr3	1285345	1292131	g5462|g5462.t1	XLOC_006541	-
467	EaChr3	1303743	1311533	XLOC_006542	XLOC_006542	-
468	EaChr3	1312793	1320018	g5464|g5464.t1	XLOC_006543	-
469	EaChr3	1330233	1335599	XLOC_006544	XLOC_006544	-
470	EaChr3	1336266	1340641	XLOC_006545	XLOC_006545	-
471	EaChr3	1375922	1378340	XLOC_006546	XLOC_006546	-
472	EaChr3	1406784	1414160	g5467|g5467.t1	XLOC_006547	-
473	EaChr3	1414292	1424265	g5468|g5468.t1	XLOC_006548	-
474	EaChr3	1429848	1439408	g5472|g5472.t1	XLOC_006549	-
475	EaChr3	1455933	1460201	g5478|g5478.t1	XLOC_006550	-
476	EaChr3	1467753	1469460	g5482|g5482.t1	XLOC_006551	-
477	EaChr3	1599316	1600872	XLOC_006552	XLOC_006552	-
478	EaChr3	41900	42117	XLOC_006553	XLOC_006553	.
479	EaChr3	115824	116680	XLOC_006554	XLOC_006554	.
480	EaChr3	167559	167748	XLOC_006555	XLOC_006555	.
481	EaChr3	183016	183701	XLOC_006556	XLOC_006556	.
482	EaChr3	189349	190044	XLOC_006557	XLOC_006557	.
483	EaChr3	199102	199318	XLOC_006558	XLOC_006558	.
484	EaChr3	205931	206790	XLOC_006559	XLOC_006559	.
485	EaChr3	239453	239729	XLOC_006560	XLOC_006560	.
486	EaChr3	290102	290412	XLOC_006561	XLOC_006561	.
487	EaChr3	292927	293300	XLOC_006562	XLOC_006562	.
488	EaChr3	293351	293758	XLOC_006563	XLOC_006563	.
489	EaChr3	310745	310972	XLOC_006564	XLOC_006564	.
490	EaChr3	325579	326634	XLOC_006565	XLOC_006565	.
491	EaChr3	335336	335971	XLOC_006566	XLOC_006566	.
492	EaChr3	365972	366845	XLOC_006567	XLOC_006567	.
493	EaChr3	366986	367187	XLOC_006568	XLOC_006568	.
494	EaChr3	397265	397974	XLOC_006569	XLOC_006569	.
495	EaChr3	398178	399041	XLOC_006570	XLOC_006570	.
496	EaChr3	457266	457572	XLOC_006571	XLOC_006571	.
497	EaChr3	460187	463120	XLOC_006572	XLOC_006572	.
498	EaChr3	480841	482657	XLOC_006573	XLOC_006573	.
499	EaChr3	501975	503019	XLOC_006574	XLOC_006574	.
500	EaChr3	541655	541959	XLOC_006575	XLOC_006575	.
501	EaChr3	581711	581908	XLOC_006576	XLOC_006576	.
502	EaChr3	582001	582570	XLOC_006577	XLOC_006577	.
503	EaChr3	582652	583195	XLOC_006578	XLOC_006578	.
504	EaChr3	586153	586314	XLOC_006579	XLOC_006579	.
505	EaChr3	587693	587838	XLOC_006580	XLOC_006580	.
506	EaChr3	588935	590686	XLOC_006581	XLOC_006581	.
507	EaChr3	591877	592001	XLOC_006582	XLOC_006582	.
508	EaChr3	597169	598101	XLOC_006583	XLOC_006583	.
509	EaChr3	622821	624684	XLOC_006584	XLOC_006584	.
510	EaChr3	624866	626097	XLOC_006585	XLOC_006585	.
511	EaChr3	633553	634773	XLOC_006586	XLOC_006586	.
512	EaChr3	663113	665169	XLOC_006587	XLOC_006587	.
513	EaChr3	708136	708440	XLOC_006588	XLOC_006588	.
514	EaChr3	708941	709790	XLOC_006589	XLOC_006589	.
515	EaChr3	710224	710546	XLOC_006590	XLOC_006590	.
516	EaChr3	711444	711867	XLOC_006591	XLOC_006591	.
517	EaChr3	712038	712980	XLOC_006592	XLOC_006592	.
518	EaChr3	718976	719980	XLOC_006593	XLOC_006593	.
519	EaChr3	731571	731929	XLOC_006594	XLOC_006594	.
520	EaChr3	733064	733382	XLOC_006595	XLOC_006595	.
521	EaChr3	733761	734536	XLOC_006596	XLOC_006596	.
522	EaChr3	739982	740159	XLOC_006597	XLOC_006597	.
523	EaChr3	751681	752195	XLOC_006598	XLOC_006598	.
524	EaChr3	752312	757998	XLOC_006599	XLOC_006599	.
525	EaChr3	758636	759005	XLOC_006600	XLOC_006600	.
526	EaChr3	776080	776579	XLOC_006601	XLOC_006601	.
527	EaChr3	802529	802857	XLOC_006602	XLOC_006602	.
528	EaChr3	805573	807791	XLOC_006603	XLOC_006603	.
529	EaChr3	809161	812918	XLOC_006604	XLOC_006604	.
530	EaChr3	823378	823747	XLOC_006605	XLOC_006605	.
531	EaChr3	824154	824494	XLOC_006606	XLOC_006606	.
532	EaChr3	862651	863063	XLOC_006607	XLOC_006607	.
533	EaChr3	863628	865148	XLOC_006608	XLOC_006608	.
534	EaChr3	880369	880536	XLOC_006609	XLOC_006609	.
535	EaChr3	897979	898849	XLOC_006610	XLOC_006610	.
536	EaChr3	908399	908781	XLOC_006611	XLOC_006611	.
537	EaChr3	909607	910427	XLOC_006612	XLOC_006612	.
538	EaChr3	910577	912676	XLOC_006613	XLOC_006613	.
539	EaChr3	912866	913048	XLOC_006614	XLOC_006614	.
540	EaChr3	913716	914509	XLOC_006615	XLOC_006615	.
541	EaChr3	916712	917531	XLOC_006616	XLOC_006616	.
542	EaChr3	947461	947683	XLOC_006617	XLOC_006617	.
543	EaChr3	954572	955548	XLOC_006618	XLOC_006618	.
544	EaChr3	956963	963073	XLOC_006619	XLOC_006619	.
545	EaChr3	993071	993435	XLOC_006620	XLOC_006620	.
546	EaChr3	1005779	1005972	XLOC_006621	XLOC_006621	.
547	EaChr3	1018746	1019457	XLOC_006622	XLOC_006622	.
548	EaChr3	1036618	1036729	XLOC_006623	XLOC_006623	.
549	EaChr3	1046647	1047896	XLOC_006624	XLOC_006624	.
550	EaChr3	1084178	1085046	XLOC_006625	XLOC_006625	.
551	EaChr3	1137134	1139339	XLOC_006626	XLOC_006626	.
552	EaChr3	1139518	1139737	XLOC_006627	XLOC_006627	.
553	EaChr3	1148397	1149038	XLOC_006628	XLOC_006628	.
554	EaChr3	1149403	1149611	XLOC_006629	XLOC_006629	.
555	EaChr3	1152411	1152576	XLOC_006630	XLOC_006630	.
556	EaChr3	1153073	1153669	XLOC_006631	XLOC_006631	.
557	EaChr3	1164580	1164861	XLOC_006632	XLOC_006632	.
558	EaChr3	1176560	1178233	XLOC_006633	XLOC_006633	.
559	EaChr3	1178467	1179879	XLOC_006634	XLOC_006634	.
560	EaChr3	1181747	1183074	XLOC_006635	XLOC_006635	.
561	EaChr3	1185475	1186112	XLOC_006636	XLOC_006636	.
562	EaChr3	1187336	1187555	XLOC_006637	XLOC_006637	.
563	EaChr3	1188875	1189211	XLOC_006638	XLOC_006638	.
564	EaChr3	1189560	1189730	XLOC_006639	XLOC_006639	.
565	EaChr3	1205152	1207047	XLOC_006640	XLOC_006640	.
566	EaChr3	1207537	1208165	XLOC_006641	XLOC_006641	.
567	EaChr3	1208290	1209819	XLOC_006642	XLOC_006642	.
568	EaChr3	1221723	1221927	XLOC_006643	XLOC_006643	.
569	EaChr3	1222126	1222379	XLOC_006644	XLOC_006644	.
570	EaChr3	1258458	1259082	XLOC_006645	XLOC_006645	.
571	EaChr3	1275179	1276531	XLOC_006646	XLOC_006646	.
572	EaChr3	1278921	1279690	XLOC_006647	XLOC_006647	.
573	EaChr3	1280952	1281609	XLOC_006648	XLOC_006648	.
574	EaChr3	1283049	1283844	XLOC_006649	XLOC_006649	.
575	EaChr3	1283958	1284876	XLOC_006650	XLOC_006650	.
576	EaChr3	1285397	1285836	XLOC_006651	XLOC_006651	.
577	EaChr3	1301459	1302401	XLOC_006652	XLOC_006652	.
578	EaChr3	1302709	1303644	XLOC_006653	XLOC_006653	.
579	EaChr3	1303873	1304484	XLOC_006654	XLOC_006654	.
580	EaChr3	1304737	1305187	XLOC_006655	XLOC_006655	.
581	EaChr3	1312786	1312978	XLOC_006656	XLOC_006656	.
582	EaChr3	1313457	1314809	XLOC_006657	XLOC_006657	.
583	EaChr3	1314921	1315430	XLOC_006658	XLOC_006658	.
584	EaChr3	1317847	1318247	XLOC_006659	XLOC_006659	.
585	EaChr3	1318803	1319365	XLOC_006660	XLOC_006660	.
586	EaChr3	1320184	1324314	XLOC_006661	XLOC_006661	.
587	EaChr3	1326781	1329690	XLOC_006662	XLOC_006662	.
588	EaChr3	1336168	1336697	XLOC_006663	XLOC_006663	.
589	EaChr3	1337270	1337483	XLOC_006664	XLOC_006664	.
590	EaChr3	1338500	1338950	XLOC_006665	XLOC_006665	.
591	EaChr3	1339042	1339492	XLOC_006666	XLOC_006666	.
592	EaChr3	1347364	1347920	XLOC_006667	XLOC_006667	.
593	EaChr3	1355462	1356200	XLOC_006668	XLOC_006668	.
594	EaChr3	1362423	1364905	XLOC_006669	XLOC_006669	.
595	EaChr3	1367223	1375695	XLOC_006670	XLOC_006670	.
596	EaChr3	1377709	1378162	XLOC_006671	XLOC_006671	.
597	EaChr3	1382394	1383215	XLOC_006672	XLOC_006672	.
598	EaChr3	1386103	1386546	XLOC_006673	XLOC_006673	.
599	EaChr3	1387404	1387808	XLOC_006674	XLOC_006674	.
600	EaChr3	1400806	1401394	XLOC_006675	XLOC_006675	.
601	EaChr3	1413421	1413966	XLOC_006676	XLOC_006676	.
602	EaChr3	1414023	1417611	XLOC_006677	XLOC_006677	.
603	EaChr3	1417973	1418421	XLOC_006678	XLOC_006678	.
604	EaChr4	310842	314067	g5184|g5184.t1	XLOC_006679	+
605	EaChr4	314185	315279	XLOC_006680	XLOC_006680	+
606	EaChr4	331866	332564	XLOC_006681	XLOC_006681	+
607	EaChr4	332891	335834	g5186|g5186.t1	XLOC_006682	+
608	EaChr4	339500	343300	g5188|g5188.t1	XLOC_006683	+
609	EaChr4	361396	364261	g5191|g5191.t1	XLOC_006684	+
610	EaChr4	364334	366291	XLOC_006685	XLOC_006685	+
611	EaChr4	524376	526018	XLOC_006686	XLOC_006686	+
612	EaChr4	556886	562641	g5207|g5207.t1	XLOC_006687	+
613	EaChr4	568541	572991	g5208|g5208.t1	XLOC_006688	+
614	EaChr4	578224	586390	g5209|g5209.t1	XLOC_006689	+
615	EaChr4	586445	590530	g5211|g5211.t1	XLOC_006690	+
616	EaChr4	591078	593408	g5212|g5212.t1	XLOC_006691	+
617	EaChr4	593572	603477	g5213|g5213.t1	XLOC_006692	+
618	EaChr4	624566	633716	g5217|g5217.t1	XLOC_006693	+
619	EaChr4	635164	646973	g5218|g5218.t1	XLOC_006694	+
620	EaChr4	664615	666516	XLOC_006695	XLOC_006695	+
621	EaChr4	667414	670513	g5221|g5221.t1	XLOC_006696	+
622	EaChr4	694759	699404	g5223|g5223.t1	XLOC_006697	+
623	EaChr4	704712	715476	g5225|g5225.t1	XLOC_006698	+
624	EaChr4	737046	744075	g5227|g5227.t1	XLOC_006699	+
625	EaChr4	744899	749498	g5229|g5229.t1	XLOC_006700	+
626	EaChr4	755556	758211	g5230|g5230.t1	XLOC_006701	+
627	EaChr4	763716	767189	g5232|g5232.t1	XLOC_006702	+
628	EaChr4	768932	770210	XLOC_006703	XLOC_006703	+
629	EaChr4	771043	777954	g5234|g5234.t1	XLOC_006704	+
630	EaChr4	779673	797790	g5235|g5235.t1	XLOC_006705	+
631	EaChr4	826873	831159	g5240|g5240.t1	XLOC_006706	+
632	EaChr4	842418	844444	g5243|g5243.t1	XLOC_006707	+
633	EaChr4	845538	850955	g5244|g5244.t1	XLOC_006708	+
634	EaChr4	855418	863960	g5246|g5246.t1	XLOC_006709	+
635	EaChr4	885474	886725	XLOC_006710	XLOC_006710	+
636	EaChr4	906000	913631	g5248|g5248.t1	XLOC_006711	+
637	EaChr4	921644	928006	g5251|g5251.t1	XLOC_006712	+
638	EaChr4	955925	959493	g5255|g5255.t1	XLOC_006713	+
639	EaChr4	986616	986962	XLOC_006714	XLOC_006714	+
640	EaChr4	989617	996365	g5259|g5259.t1	XLOC_006715	+
641	EaChr4	996459	1004719	g5260|g5260.t1	XLOC_006716	+
642	EaChr4	1004968	1011969	g5261|g5261.t1	XLOC_006717	+
643	EaChr4	1026325	1027369	XLOC_006718	XLOC_006718	+
644	EaChr4	1055118	1060356	g5264|g5264.t1	XLOC_006719	+
645	EaChr4	1071822	1076365	g5266|g5266.t1	XLOC_006720	+
646	EaChr4	1099901	1115630	g5270|g5270.t1	XLOC_006721	+
647	EaChr4	1116167	1116593	XLOC_006722	XLOC_006722	+
648	EaChr4	1116601	1120413	XLOC_006723	XLOC_006723	+
649	EaChr4	1152390	1154122	g5273|g5273.t1	XLOC_006724	+
650	EaChr4	1158335	1164850	g5275|g5275.t1	XLOC_006725	+
651	EaChr4	1183524	1190602	g5276|g5276.t1	XLOC_006726	+
652	EaChr4	1195460	1200910	XLOC_006727	XLOC_006727	+
653	EaChr4	1203582	1214773	g5277|g5277.t1	XLOC_006728	+
654	EaChr4	1215690	1227137	g5279|g5279.t1	XLOC_006729	+
655	EaChr4	1238331	1242901	g5283|g5283.t1	XLOC_006730	+
656	EaChr4	1245321	1258177	g5284|g5284.t1	XLOC_006731	+
657	EaChr4	1258575	1268859	g5285|g5285.t1	XLOC_006732	+
658	EaChr4	1275708	1276617	g5288|g5288.t1	XLOC_006733	+
659	EaChr4	1278480	1279385	XLOC_006734	XLOC_006734	+
660	EaChr4	1296626	1302914	g5289|g5289.t1	XLOC_006735	+
661	EaChr4	1304717	1318277	g5291|g5291.t1	XLOC_006736	+
662	EaChr4	1372943	1375337	g5295|g5295.t1	XLOC_006737	+
663	EaChr4	1380748	1385477	g5296|g5296.t1	XLOC_006738	+
664	EaChr4	1429786	1434518	g5299|g5299.t1	XLOC_006739	+
665	EaChr4	1434642	1439568	g5300|g5300.t1	XLOC_006740	+
666	EaChr4	1441013	1443735	g5301|g5301.t1	XLOC_006741	+
667	EaChr4	1455674	1462011	g5304|g5304.t1	XLOC_006742	+
668	EaChr4	1463665	1482481	g5305|g5305.t1	XLOC_006743	+
669	EaChr4	1501472	1511807	g5309|g5309.t1	XLOC_006744	+
670	EaChr4	1522355	1529539	g5310|g5310.t1	XLOC_006745	+
671	EaChr4	1538921	1544139	g5312|g5312.t1	XLOC_006746	+
672	EaChr4	1547747	1553676	g5313|g5313.t1	XLOC_006747	+
673	EaChr4	1571440	1572033	XLOC_006748	XLOC_006748	+
674	EaChr4	1579975	1610618	g5317|g5317.t1	XLOC_006749	+
675	EaChr4	1610881	1612666	XLOC_006750	XLOC_006750	+
676	EaChr4	307381	310738	g5183|g5183.t1	XLOC_006751	-
677	EaChr4	327265	329622	g5185|g5185.t1	XLOC_006752	-
678	EaChr4	332891	338262	g5187|g5187.t1	XLOC_006753	-
679	EaChr4	345439	352284	g5189|g5189.t1	XLOC_006754	-
680	EaChr4	354774	362860	g5190|g5190.t1	XLOC_006755	-
681	EaChr4	363005	364261	XLOC_006756	XLOC_006756	-
682	EaChr4	489450	490260	g5197|g5197.t1	XLOC_006757	-
683	EaChr4	518409	524271	g5203|g5203.t1	XLOC_006758	-
684	EaChr4	527603	533770	g5204|g5204.t1	XLOC_006759	-
685	EaChr4	534090	552316	g5205|g5205.t1	XLOC_006760	-
686	EaChr4	561377	563447	XLOC_006761	XLOC_006761	-
687	EaChr4	599695	600281	XLOC_006762	XLOC_006762	-
688	EaChr4	600411	603477	XLOC_006763	XLOC_006763	-
689	EaChr4	603694	605131	g5214|g5214.t1	XLOC_006764	-
690	EaChr4	609890	622342	g5215|g5215.t1	XLOC_006765	-
691	EaChr4	624500	627823	g5216|g5216.t1	XLOC_006766	-
692	EaChr4	646624	660427	g5219|g5219.t1	XLOC_006767	-
693	EaChr4	671652	684775	g5222|g5222.t1	XLOC_006768	-
694	EaChr4	697192	699404	XLOC_006769	XLOC_006769	-
695	EaChr4	699893	706288	g5224|g5224.t1	XLOC_006770	-
696	EaChr4	715646	735677	g5226|g5226.t1	XLOC_006771	-
697	EaChr4	760879	768866	g5231|g5231.t1	XLOC_006772	-
698	EaChr4	794785	814376	g5236|g5236.t1	XLOC_006773	-
699	EaChr4	822591	826740	g5239|g5239.t1	XLOC_006774	-
700	EaChr4	830894	836490	g5241|g5241.t1	XLOC_006775	-
701	EaChr4	836749	841604	g5242|g5242.t1	XLOC_006776	-
702	EaChr4	851283	856005	g5245|g5245.t1	XLOC_006777	-
703	EaChr4	871389	873798	g5247|g5247.t1	XLOC_006778	-
704	EaChr4	873861	874635	XLOC_006779	XLOC_006779	-
705	EaChr4	887084	891133	XLOC_006780	XLOC_006780	-
706	EaChr4	914072	916695	g5249|g5249.t1	XLOC_006781	-
707	EaChr4	918748	921522	g5250|g5250.t1	XLOC_006782	-
708	EaChr4	926198	956988	g5252|g5252.t1	XLOC_006783	-
709	EaChr4	957727	968891	g5256|g5256.t1	XLOC_006784	-
710	EaChr4	970670	983436	g5257|g5257.t1	XLOC_006785	-
711	EaChr4	986583	988735	XLOC_006786	XLOC_006786	-
712	EaChr4	1013679	1026202	g5262|g5262.t1	XLOC_006787	-
713	EaChr4	1029195	1030532	XLOC_006788	XLOC_006788	-
714	EaChr4	1031547	1037333	XLOC_006789	XLOC_006789	-
715	EaChr4	1037458	1052994	g5263|g5263.t1	XLOC_006790	-
716	EaChr4	1061397	1071802	g5265|g5265.t1	XLOC_006791	-
717	EaChr4	1075574	1090468	g5267|g5267.t1	XLOC_006792	-
718	EaChr4	1091667	1096629	g5269|g5269.t1	XLOC_006793	-
719	EaChr4	1113004	1115737	XLOC_006794	XLOC_006794	-
720	EaChr4	1117714	1120252	XLOC_006795	XLOC_006795	-
721	EaChr4	1125277	1139178	g5271|g5271.t1	XLOC_006796	-
722	EaChr4	1144030	1152220	g5272|g5272.t1	XLOC_006797	-
723	EaChr4	1152825	1158250	g5274|g5274.t1	XLOC_006798	-
724	EaChr4	1166309	1167163	XLOC_006799	XLOC_006799	-
725	EaChr4	1167974	1169472	XLOC_006800	XLOC_006800	-
726	EaChr4	1169915	1171250	XLOC_006801	XLOC_006801	-
727	EaChr4	1186244	1188527	XLOC_006802	XLOC_006802	-
728	EaChr4	1197734	1201448	XLOC_006803	XLOC_006803	-
729	EaChr4	1213636	1217246	g5278|g5278.t1	XLOC_006804	-
730	EaChr4	1225458	1229126	g5281|g5281.t1	XLOC_006805	-
731	EaChr4	1230002	1238216	g5282|g5282.t1	XLOC_006806	-
732	EaChr4	1303038	1304594	g5290|g5290.t2	XLOC_006807	-
733	EaChr4	1327413	1336583	g5294|g5294.t1	XLOC_006808	-
734	EaChr4	1353816	1358060	XLOC_006809	XLOC_006809	-
735	EaChr4	1365203	1372845	XLOC_006810	XLOC_006810	-
736	EaChr4	1376456	1377321	XLOC_006811	XLOC_006811	-
737	EaChr4	1386382	1389776	g5297|g5297.t1	XLOC_006812	-
738	EaChr4	1418147	1428606	g5298|g5298.t1	XLOC_006813	-
739	EaChr4	1431467	1434518	XLOC_006814	XLOC_006814	-
740	EaChr4	1443976	1454103	g5302|g5302.t1	XLOC_006815	-
741	EaChr4	1482628	1489045	g5307|g5307.t1	XLOC_006816	-
742	EaChr4	1490794	1494287	XLOC_006817	XLOC_006817	-
743	EaChr4	1495213	1501307	g5308|g5308.t1	XLOC_006818	-
744	EaChr4	1513117	1513929	XLOC_006819	XLOC_006819	-
745	EaChr4	1529901	1535553	g5311|g5311.t1	XLOC_006820	-
746	EaChr4	1554658	1562437	g5314|g5314.t1	XLOC_006821	-
747	EaChr4	1563542	1571289	g5315|g5315.t1	XLOC_006822	-
748	EaChr4	1610881	1616432	XLOC_006823	XLOC_006823	-
749	EaChr4	1618258	1620822	g5319|g5319.t1	XLOC_006824	-
750	EaChr4	307486	307668	XLOC_006825	XLOC_006825	.
751	EaChr4	318864	319115	XLOC_006826	XLOC_006826	.
752	EaChr4	330608	331845	XLOC_006827	XLOC_006827	.
753	EaChr4	354560	355632	XLOC_006828	XLOC_006828	.
754	EaChr4	411175	411694	XLOC_006829	XLOC_006829	.
755	EaChr4	462365	462607	XLOC_006830	XLOC_006830	.
756	EaChr4	512315	512756	XLOC_006831	XLOC_006831	.
757	EaChr4	512841	513760	XLOC_006832	XLOC_006832	.
758	EaChr4	514113	514948	XLOC_006833	XLOC_006833	.
759	EaChr4	517098	518086	XLOC_006834	XLOC_006834	.
760	EaChr4	531858	532506	XLOC_006835	XLOC_006835	.
761	EaChr4	532722	533702	XLOC_006836	XLOC_006836	.
762	EaChr4	551735	552316	XLOC_006837	XLOC_006837	.
763	EaChr4	552490	553624	XLOC_006838	XLOC_006838	.
764	EaChr4	553776	554142	XLOC_006839	XLOC_006839	.
765	EaChr4	554399	555481	XLOC_006840	XLOC_006840	.
766	EaChr4	555540	556223	XLOC_006841	XLOC_006841	.
767	EaChr4	569077	569392	XLOC_006842	XLOC_006842	.
768	EaChr4	573646	574474	XLOC_006843	XLOC_006843	.
769	EaChr4	574651	576651	XLOC_006844	XLOC_006844	.
770	EaChr4	605904	606262	XLOC_006845	XLOC_006845	.
771	EaChr4	606629	607782	XLOC_006846	XLOC_006846	.
772	EaChr4	608706	608892	XLOC_006847	XLOC_006847	.
773	EaChr4	659912	660346	XLOC_006848	XLOC_006848	.
774	EaChr4	671382	671596	XLOC_006849	XLOC_006849	.
775	EaChr4	678591	678807	XLOC_006850	XLOC_006850	.
776	EaChr4	680717	681081	XLOC_006851	XLOC_006851	.
777	EaChr4	682435	683814	XLOC_006852	XLOC_006852	.
778	EaChr4	687837	688536	XLOC_006853	XLOC_006853	.
779	EaChr4	735808	736332	XLOC_006854	XLOC_006854	.
780	EaChr4	758929	759856	XLOC_006855	XLOC_006855	.
781	EaChr4	801312	802804	XLOC_006856	XLOC_006856	.
782	EaChr4	802857	805654	XLOC_006857	XLOC_006857	.
783	EaChr4	825856	826764	XLOC_006858	XLOC_006858	.
784	EaChr4	868059	868317	XLOC_006859	XLOC_006859	.
785	EaChr4	870819	871121	XLOC_006860	XLOC_006860	.
786	EaChr4	873413	874190	XLOC_006861	XLOC_006861	.
787	EaChr4	874847	875723	XLOC_006862	XLOC_006862	.
788	EaChr4	876410	878198	XLOC_006863	XLOC_006863	.
789	EaChr4	878365	878870	XLOC_006864	XLOC_006864	.
790	EaChr4	881711	882664	XLOC_006865	XLOC_006865	.
791	EaChr4	883274	883828	XLOC_006866	XLOC_006866	.
792	EaChr4	884468	885190	XLOC_006867	XLOC_006867	.
793	EaChr4	887141	890902	XLOC_006868	XLOC_006868	.
794	EaChr4	891102	891307	XLOC_006869	XLOC_006869	.
795	EaChr4	892545	900048	XLOC_006870	XLOC_006870	.
796	EaChr4	900607	902909	XLOC_006871	XLOC_006871	.
797	EaChr4	916769	917275	XLOC_006872	XLOC_006872	.
798	EaChr4	917376	918386	XLOC_006873	XLOC_006873	.
799	EaChr4	983624	983812	XLOC_006874	XLOC_006874	.
800	EaChr4	986390	986506	XLOC_006875	XLOC_006875	.
801	EaChr4	987028	989048	XLOC_006876	XLOC_006876	.
802	EaChr4	1024672	1025237	XLOC_006877	XLOC_006877	.
803	EaChr4	1036481	1037276	XLOC_006878	XLOC_006878	.
804	EaChr4	1037499	1039031	XLOC_006879	XLOC_006879	.
805	EaChr4	1052052	1052510	XLOC_006880	XLOC_006880	.
806	EaChr4	1066109	1067080	XLOC_006881	XLOC_006881	.
807	EaChr4	1089568	1090699	XLOC_006882	XLOC_006882	.
808	EaChr4	1090833	1091387	XLOC_006883	XLOC_006883	.
809	EaChr4	1121068	1123907	XLOC_006884	XLOC_006884	.
810	EaChr4	1138798	1139193	XLOC_006885	XLOC_006885	.
811	EaChr4	1168017	1168241	XLOC_006886	XLOC_006886	.
812	EaChr4	1179140	1179406	XLOC_006887	XLOC_006887	.
813	EaChr4	1191041	1193357	XLOC_006888	XLOC_006888	.
814	EaChr4	1193755	1195337	XLOC_006889	XLOC_006889	.
815	EaChr4	1201056	1202286	XLOC_006890	XLOC_006890	.
816	EaChr4	1244320	1244778	XLOC_006891	XLOC_006891	.
817	EaChr4	1277659	1277972	XLOC_006892	XLOC_006892	.
818	EaChr4	1285106	1285563	XLOC_006893	XLOC_006893	.
819	EaChr4	1306150	1306335	XLOC_006894	XLOC_006894	.
820	EaChr4	1326393	1326864	XLOC_006895	XLOC_006895	.
821	EaChr4	1339178	1342108	XLOC_006896	XLOC_006896	.
822	EaChr4	1351905	1352722	XLOC_006897	XLOC_006897	.
823	EaChr4	1357284	1358507	XLOC_006898	XLOC_006898	.
824	EaChr4	1359034	1359699	XLOC_006899	XLOC_006899	.
825	EaChr4	1361077	1361745	XLOC_006900	XLOC_006900	.
826	EaChr4	1361863	1362463	XLOC_006901	XLOC_006901	.
827	EaChr4	1362798	1362890	XLOC_006902	XLOC_006902	.
828	EaChr4	1364255	1365448	XLOC_006903	XLOC_006903	.
829	EaChr4	1372242	1372829	XLOC_006904	XLOC_006904	.
830	EaChr4	1375584	1376806	XLOC_006905	XLOC_006905	.
831	EaChr4	1377120	1377696	XLOC_006906	XLOC_006906	.
832	EaChr4	1382795	1383059	XLOC_006907	XLOC_006907	.
833	EaChr4	1426301	1427135	XLOC_006908	XLOC_006908	.
834	EaChr4	1428390	1429164	XLOC_006909	XLOC_006909	.
835	EaChr4	1448182	1448512	XLOC_006910	XLOC_006910	.
836	EaChr4	1453651	1454074	XLOC_006911	XLOC_006911	.
837	EaChr4	1454964	1455246	XLOC_006912	XLOC_006912	.
838	EaChr4	1467177	1467341	XLOC_006913	XLOC_006913	.
839	EaChr4	1476424	1476669	XLOC_006914	XLOC_006914	.
840	EaChr4	1514427	1515345	XLOC_006915	XLOC_006915	.
841	EaChr4	1515780	1516231	XLOC_006916	XLOC_006916	.
842	EaChr4	1521009	1521408	XLOC_006917	XLOC_006917	.
843	EaChr4	1537437	1538280	XLOC_006918	XLOC_006918	.
844	EaChr4	1545612	1546791	XLOC_006919	XLOC_006919	.
845	EaChr4	1551711	1551945	XLOC_006920	XLOC_006920	.
846	EaChr4	1553843	1554239	XLOC_006921	XLOC_006921	.
847	EaChr4	1572411	1573086	XLOC_006922	XLOC_006922	.
848	EaChr4	1573439	1574490	XLOC_006923	XLOC_006923	.
849	EaChr4	1579474	1579810	XLOC_006924	XLOC_006924	.
850	EaChr4	1621096	1621520	XLOC_006925	XLOC_006925	.
851	EaChr4	1623392	1625412	XLOC_006926	XLOC_006926	.
852	EaChr4	1733242	1734185	XLOC_006927	XLOC_006927	.
853	EaChr5	132331	139448	g4970|g4970.t1	XLOC_006928	+
854	EaChr5	151042	152887	XLOC_006929	XLOC_006929	+
855	EaChr5	165676	172878	g4974|g4974.t1	XLOC_006930	+
856	EaChr5	189362	190915	g4975|g4975.t1	XLOC_006931	+
857	EaChr5	190961	201166	g4977|g4977.t1	XLOC_006932	+
858	EaChr5	203099	204323	g4978|g4978.t1	XLOC_006933	+
859	EaChr5	205132	219237	g4979|g4979.t1	XLOC_006934	+
860	EaChr5	223670	231069	g4980|g4980.t1	XLOC_006935	+
861	EaChr5	259322	265547	g4982|g4982.t1	XLOC_006936	+
862	EaChr5	267493	275029	g4983|g4983.t1	XLOC_006937	+
863	EaChr5	289888	291251	g4985|g4985.t1	XLOC_006938	+
864	EaChr5	293006	297560	g4986|g4986.t2	XLOC_006939	+
865	EaChr5	297747	302193	g4988|g4988.t1	XLOC_006940	+
866	EaChr5	314191	317508	XLOC_006941	XLOC_006941	+
867	EaChr5	340554	346612	g4993|g4993.t1	XLOC_006942	+
868	EaChr5	349339	366111	g4995|g4995.t1	XLOC_006943	+
869	EaChr5	380349	383380	XLOC_006944	XLOC_006944	+
870	EaChr5	404535	413848	g5001|g5001.t1	XLOC_006945	+
871	EaChr5	440193	444007	g5002|g5002.t1	XLOC_006946	+
872	EaChr5	444365	446475	g5004|g5004.t1	XLOC_006947	+
873	EaChr5	456395	462460	XLOC_006948	XLOC_006948	+
874	EaChr5	471044	480873	g5006|g5006.t1	XLOC_006949	+
875	EaChr5	497031	506974	g5008|g5008.t1	XLOC_006950	+
876	EaChr5	511086	519429	g5009|g5009.t1	XLOC_006951	+
877	EaChr5	519718	523873	XLOC_006952	XLOC_006952	+
878	EaChr5	527342	529543	g5010|g5010.t1	XLOC_006953	+
879	EaChr5	533868	535338	XLOC_006954	XLOC_006954	+
880	EaChr5	557271	560771	g5013|g5013.t1	XLOC_006955	+
881	EaChr5	567177	582908	g5015|g5015.t2	XLOC_006956	+
882	EaChr5	582963	585002	g5016|g5016.t1	XLOC_006957	+
883	EaChr5	593687	604069	g5021|g5021.t1	XLOC_006958	+
884	EaChr5	610477	615126	g5023|g5023.t1	XLOC_006959	+
885	EaChr5	621085	621469	XLOC_006960	XLOC_006960	+
886	EaChr5	621651	636213	g5026|g5026.t1	XLOC_006961	+
887	EaChr5	642347	648633	g5029|g5029.t1	XLOC_006962	+
888	EaChr5	699450	700602	g5034|g5034.t1	XLOC_006963	+
889	EaChr5	732047	737026	g5035|g5035.t1	XLOC_006964	+
890	EaChr5	737444	748365	g5036|g5036.t1	XLOC_006965	+
891	EaChr5	755469	759383	g5038|g5038.t1	XLOC_006966	+
892	EaChr5	761347	763840	g5039|g5039.t1	XLOC_006967	+
893	EaChr5	775560	789788	g5041|g5041.t1	XLOC_006968	+
894	EaChr5	793293	798176	g5042|g5042.t1	XLOC_006969	+
895	EaChr5	807706	814086	g5044|g5044.t1	XLOC_006970	+
896	EaChr5	815297	817522	XLOC_006971	XLOC_006971	+
897	EaChr5	823706	826964	g5045|g5045.t1	XLOC_006972	+
898	EaChr5	828899	833274	g5046|g5046.t1	XLOC_006973	+
899	EaChr5	835052	840037	g5047|g5047.t1	XLOC_006974	+
900	EaChr5	840865	856567	g5048|g5048.t1	XLOC_006975	+
901	EaChr5	857810	870824	g5049|g5049.t1	XLOC_006976	+
902	EaChr5	870943	875815	g5050|g5050.t1	XLOC_006977	+
903	EaChr5	890805	894687	g5056|g5056.t1	XLOC_006978	+
904	EaChr5	896605	899120	g5059|g5059.t1	XLOC_006979	+
905	EaChr5	907453	909065	XLOC_006980	XLOC_006980	+
906	EaChr5	910528	911195	XLOC_006981	XLOC_006981	+
907	EaChr5	926410	927740	XLOC_006982	XLOC_006982	+
908	EaChr5	935197	943217	g5068|g5068.t1	XLOC_006983	+
909	EaChr5	967275	977612	g5073|g5073.t2	XLOC_006984	+
910	EaChr5	1005288	1010055	g5077|g5077.t1	XLOC_006985	+
911	EaChr5	1023344	1039599	g5079|g5079.t1	XLOC_006986	+
912	EaChr5	1050645	1051596	XLOC_006987	XLOC_006987	+
913	EaChr5	1052367	1055773	g5082|g5082.t1	XLOC_006988	+
914	EaChr5	1057790	1060668	g5083|g5083.t1	XLOC_006989	+
915	EaChr5	1084169	1089741	g5088|g5088.t1	XLOC_006990	+
916	EaChr5	1097172	1102911	g5092|g5092.t1	XLOC_006991	+
917	EaChr5	1104205	1107657	g5093|g5093.t1	XLOC_006992	+
918	EaChr5	1107978	1110830	XLOC_006993	XLOC_006993	+
919	EaChr5	1132934	1137579	g5095|g5095.t1	XLOC_006994	+
920	EaChr5	1142478	1159896	g5097|g5097.t1	XLOC_006995	+
921	EaChr5	1174078	1175748	XLOC_006996	XLOC_006996	+
922	EaChr5	1177168	1181004	g5100|g5100.t1	XLOC_006997	+
923	EaChr5	1181594	1184681	g5101|g5101.t1	XLOC_006998	+
924	EaChr5	1196567	1204872	g5107|g5107.t1	XLOC_006999	+
925	EaChr5	1206831	1212556	g5108|g5108.t1	XLOC_007000	+
926	EaChr5	1212776	1233144	g5109|g5109.t1	XLOC_007001	+
927	EaChr5	1235703	1248858	g5112|g5112.t1	XLOC_007002	+
928	EaChr5	1251340	1265827	g5113|g5113.t1	XLOC_007003	+
929	EaChr5	1303041	1306252	XLOC_007004	XLOC_007004	+
930	EaChr5	1306850	1318826	g5117|g5117.t2	XLOC_007005	+
931	EaChr5	1334670	1349074	g5119|g5119.t1	XLOC_007006	+
932	EaChr5	1358912	1362629	g5121|g5121.t1	XLOC_007007	+
933	EaChr5	1391298	1399814	g5124|g5124.t1	XLOC_007008	+
934	EaChr5	1414174	1420061	g5126|g5126.t1	XLOC_007009	+
935	EaChr5	1427711	1432854	g5128|g5128.t1	XLOC_007010	+
936	EaChr5	1449457	1451628	XLOC_007011	XLOC_007011	+
937	EaChr5	1464539	1468073	XLOC_007012	XLOC_007012	+
938	EaChr5	1474225	1483750	g5132|g5132.t1	XLOC_007013	+
939	EaChr5	1494093	1497072	g5134|g5134.t1	XLOC_007014	+
940	EaChr5	1501865	1508280	g5136|g5136.t1	XLOC_007015	+
941	EaChr5	1563500	1577533	g5142|g5142.t1	XLOC_007016	+
942	EaChr5	1580963	1584046	g5143|g5143.t1	XLOC_007017	+
943	EaChr5	1587059	1600823	g5145|g5145.t1	XLOC_007018	+
944	EaChr5	1608563	1626474	g5147|g5147.t1	XLOC_007019	+
945	EaChr5	1636492	1637458	XLOC_007020	XLOC_007020	+
946	EaChr5	1644139	1651969	g5149|g5149.t1	XLOC_007021	+
947	EaChr5	1679629	1681677	XLOC_007022	XLOC_007022	+
948	EaChr5	1690507	1692794	XLOC_007023	XLOC_007023	+
949	EaChr5	1705715	1708307	XLOC_007024	XLOC_007024	+
950	EaChr5	1709820	1715991	g5152|g5152.t1	XLOC_007025	+
951	EaChr5	1733797	1738666	g5154|g5154.t1	XLOC_007026	+
952	EaChr5	1741592	1745237	XLOC_007027	XLOC_007027	+
953	EaChr5	1779934	1784815	g5159|g5159.t1	XLOC_007028	+
954	EaChr5	1809739	1812982	g5162|g5162.t1	XLOC_007029	+
955	EaChr5	1815442	1818589	g5163|g5163.t1	XLOC_007030	+
956	EaChr5	1851456	1863190	g5166|g5166.t1	XLOC_007031	+
957	EaChr5	1869404	1879504	g5167|g5167.t1	XLOC_007032	+
958	EaChr5	1883122	1886623	XLOC_007033	XLOC_007033	+
959	EaChr5	2001207	2003706	g5173|g5173.t1	XLOC_007034	+
960	EaChr5	2006827	2010037	g5174|g5174.t1	XLOC_007035	+
961	EaChr5	2010094	2011532	XLOC_007036	XLOC_007036	+
962	EaChr5	87862	91201	g4957|g4957.t1	XLOC_007037	-
963	EaChr5	92158	100891	g4959|g4959.t1	XLOC_007038	-
964	EaChr5	102335	104010	g4962|g4962.t1	XLOC_007039	-
965	EaChr5	104427	109175	g4963|g4963.t1	XLOC_007040	-
966	EaChr5	125603	132248	g4969|g4969.t1	XLOC_007041	-
967	EaChr5	139990	150952	g4971|g4971.t1	XLOC_007042	-
968	EaChr5	154304	160356	g4972|g4972.t1	XLOC_007043	-
969	EaChr5	200575	203242	XLOC_007044	XLOC_007044	-
970	EaChr5	222226	223702	XLOC_007045	XLOC_007045	-
971	EaChr5	246276	251104	XLOC_007046	XLOC_007046	-
972	EaChr5	251337	256045	XLOC_007047	XLOC_007047	-
973	EaChr5	257123	261203	g4981|g4981.t1	XLOC_007048	-
974	EaChr5	275903	285060	g4984|g4984.t1	XLOC_007049	-
975	EaChr5	297729	306887	g4987|g4987.t1	XLOC_007050	-
976	EaChr5	319091	331067	g4990|g4990.t1	XLOC_007051	-
977	EaChr5	343711	348130	g4994|g4994.t1	XLOC_007052	-
978	EaChr5	362249	366609	XLOC_007053	XLOC_007053	-
979	EaChr5	370081	380214	g4997|g4997.t1	XLOC_007054	-
980	EaChr5	387923	403523	g5000|g5000.t1	XLOC_007055	-
981	EaChr5	442611	443632	XLOC_007056	XLOC_007056	-
982	EaChr5	449997	451569	XLOC_007057	XLOC_007057	-
983	EaChr5	452323	455652	XLOC_007058	XLOC_007058	-
984	EaChr5	490217	496221	g5007|g5007.t1	XLOC_007059	-
985	EaChr5	536236	557258	g5011|g5011.t1	XLOC_007060	-
986	EaChr5	561615	565180	g5014|g5014.t1	XLOC_007061	-
987	EaChr5	573120	574134	XLOC_007062	XLOC_007062	-
988	EaChr5	585098	593545	g5017|g5017.t1	XLOC_007063	-
989	EaChr5	601020	603036	XLOC_007064	XLOC_007064	-
990	EaChr5	606594	612341	g5022|g5022.t1	XLOC_007065	-
991	EaChr5	615135	621132	g5025|g5025.t1	XLOC_007066	-
992	EaChr5	636858	641604	g5028|g5028.t1	XLOC_007067	-
993	EaChr5	641991	643101	XLOC_007068	XLOC_007068	-
994	EaChr5	648337	654423	g5030|g5030.t1	XLOC_007069	-
995	EaChr5	676376	679092	g5031|g5031.t1	XLOC_007070	-
996	EaChr5	682337	683819	g5032|g5032.t1	XLOC_007071	-
997	EaChr5	690360	692632	g5033|g5033.t1	XLOC_007072	-
998	EaChr5	749918	756230	g5037|g5037.t2	XLOC_007073	-
999	EaChr5	797220	801271	g5043|g5043.t1	XLOC_007074	-
1000	EaChr5	814505	816120	XLOC_007075	XLOC_007075	-
1001	EaChr5	818028	820307	XLOC_007076	XLOC_007076	-
1002	EaChr5	870998	891180	g5051|g5051.t1	XLOC_007077	-
1003	EaChr5	893521	897323	g5057|g5057.t1	XLOC_007078	-
1004	EaChr5	900214	906126	g5060|g5060.t1	XLOC_007079	-
1005	EaChr5	907363	914520	g5063|g5063.t1	XLOC_007080	-
1006	EaChr5	914732	919298	g5064|g5064.t1	XLOC_007081	-
1007	EaChr5	920235	935173	g5066|g5066.t1	XLOC_007082	-
1008	EaChr5	940194	946805	g5069|g5069.t1	XLOC_007083	-
1009	EaChr5	947068	956411	g5070|g5070.t1	XLOC_007084	-
1010	EaChr5	957709	968115	g5071|g5071.t1	XLOC_007085	-
1011	EaChr5	971779	975079	XLOC_007086	XLOC_007086	-
1012	EaChr5	976432	978298	XLOC_007087	XLOC_007087	-
1013	EaChr5	985701	995888	g5075|g5075.t1	XLOC_007088	-
1014	EaChr5	997068	1003676	g5076|g5076.t1	XLOC_007089	-
1015	EaChr5	1010677	1014114	g5078|g5078.t1	XLOC_007090	-
1016	EaChr5	1015132	1015943	XLOC_007091	XLOC_007091	-
1017	EaChr5	1038873	1051597	g5080|g5080.t1	XLOC_007092	-
1018	EaChr5	1055477	1056113	XLOC_007093	XLOC_007093	-
1019	EaChr5	1060598	1084829	g5086|g5086.t1	XLOC_007094	-
1020	EaChr5	1088059	1090091	g5090|g5090.t1	XLOC_007095	-
1021	EaChr5	1094936	1098831	g5091|g5091.t1	XLOC_007096	-
1022	EaChr5	1099774	1102911	XLOC_007097	XLOC_007097	-
1023	EaChr5	1108343	1111074	XLOC_007098	XLOC_007098	-
1024	EaChr5	1111640	1130907	g5094|g5094.t1	XLOC_007099	-
1025	EaChr5	1135953	1140045	g5096|g5096.t1	XLOC_007100	-
1026	EaChr5	1160290	1175689	g5099|g5099.t1	XLOC_007101	-
1027	EaChr5	1179073	1181126	XLOC_007102	XLOC_007102	-
1028	EaChr5	1183876	1198449	g5102|g5102.t1	XLOC_007103	-
1029	EaChr5	1250223	1251956	XLOC_007104	XLOC_007104	-
1030	EaChr5	1262450	1266527	XLOC_007105	XLOC_007105	-
1031	EaChr5	1268795	1283375	g5114|g5114.t1	XLOC_007106	-
1032	EaChr5	1286839	1288626	g5115|g5115.t1	XLOC_007107	-
1033	EaChr5	1292176	1292911	XLOC_007108	XLOC_007108	-
1034	EaChr5	1293018	1301292	g5116|g5116.t1	XLOC_007109	-
1035	EaChr5	1307302	1309514	XLOC_007110	XLOC_007110	-
1036	EaChr5	1316688	1331213	g5118|g5118.t1	XLOC_007111	-
1037	EaChr5	1354274	1358811	g5120|g5120.t1	XLOC_007112	-
1038	EaChr5	1363296	1366695	g5122|g5122.t1	XLOC_007113	-
1039	EaChr5	1383439	1391228	g5123|g5123.t1	XLOC_007114	-
1040	EaChr5	1400378	1405592	g5125|g5125.t1	XLOC_007115	-
1041	EaChr5	1419535	1427596	g5127|g5127.t1	XLOC_007116	-
1042	EaChr5	1434574	1438140	XLOC_007117	XLOC_007117	-
1043	EaChr5	1438907	1449318	g5129|g5129.t1	XLOC_007118	-
1044	EaChr5	1456811	1460915	g5130|g5130.t1	XLOC_007119	-
1045	EaChr5	1464535	1468735	XLOC_007120	XLOC_007120	-
1046	EaChr5	1469749	1474154	g5131|g5131.t1	XLOC_007121	-
1047	EaChr5	1484833	1497215	g5133|g5133.t1	XLOC_007122	-
1048	EaChr5	1497258	1500842	g5135|g5135.t1	XLOC_007123	-
1049	EaChr5	1509662	1516172	g5138|g5138.t1	XLOC_007124	-
1050	EaChr5	1519063	1522667	g5139|g5139.t1	XLOC_007125	-
1051	EaChr5	1524433	1540419	g5140|g5140.t1	XLOC_007126	-
1052	EaChr5	1547838	1552930	g5141|g5141.t1	XLOC_007127	-
1053	EaChr5	1577614	1580928	XLOC_007128	XLOC_007128	-
1054	EaChr5	1584060	1586366	g5144|g5144.t1	XLOC_007129	-
1055	EaChr5	1600726	1607534	g5146|g5146.t1	XLOC_007130	-
1056	EaChr5	1608420	1611336	XLOC_007131	XLOC_007131	-
1057	EaChr5	1639778	1644047	g5148|g5148.t1	XLOC_007132	-
1058	EaChr5	1652765	1657809	XLOC_007133	XLOC_007133	-
1059	EaChr5	1660974	1662123	XLOC_007134	XLOC_007134	-
1060	EaChr5	1682952	1689980	g5150|g5150.t1	XLOC_007135	-
1061	EaChr5	1690992	1693015	XLOC_007136	XLOC_007136	-
1062	EaChr5	1695645	1702609	g5151|g5151.t1	XLOC_007137	-
1063	EaChr5	1717384	1720303	XLOC_007138	XLOC_007138	-
1064	EaChr5	1720849	1725889	XLOC_007139	XLOC_007139	-
1065	EaChr5	1726014	1733465	g5153|g5153.t1	XLOC_007140	-
1066	EaChr5	1739372	1748095	g5155|g5155.t1	XLOC_007141	-
1067	EaChr5	1754045	1760497	g5156|g5156.t1	XLOC_007142	-
1068	EaChr5	1762367	1766961	g5157|g5157.t1	XLOC_007143	-
1069	EaChr5	1770049	1779915	g5158|g5158.t1	XLOC_007144	-
1070	EaChr5	1786801	1802141	g5160|g5160.t1	XLOC_007145	-
1071	EaChr5	1802487	1809479	g5161|g5161.t1	XLOC_007146	-
1072	EaChr5	1819738	1841413	g5164|g5164.t1	XLOC_007147	-
1073	EaChr5	1846140	1852652	g5165|g5165.t1	XLOC_007148	-
1074	EaChr5	1867688	1869277	XLOC_007149	XLOC_007149	-
1075	EaChr5	1879580	1883031	g5168|g5168.t1	XLOC_007150	-
1076	EaChr5	1887925	1900156	g5169|g5169.t1	XLOC_007151	-
1077	EaChr5	1905441	1906645	XLOC_007152	XLOC_007152	-
1078	EaChr5	1906722	1914346	g5171|g5171.t3	XLOC_007153	-
1079	EaChr5	2004943	2011680	XLOC_007154	XLOC_007154	-
1080	EaChr5	99796	100518	XLOC_007155	XLOC_007155	.
1081	EaChr5	111070	111352	XLOC_007156	XLOC_007156	.
1082	EaChr5	121339	121743	XLOC_007157	XLOC_007157	.
1083	EaChr5	122633	123020	XLOC_007158	XLOC_007158	.
1084	EaChr5	124150	124433	XLOC_007159	XLOC_007159	.
1085	EaChr5	127198	127406	XLOC_007160	XLOC_007160	.
1086	EaChr5	150697	151035	XLOC_007161	XLOC_007161	.
1087	EaChr5	152958	154512	XLOC_007162	XLOC_007162	.
1088	EaChr5	157167	157922	XLOC_007163	XLOC_007163	.
1089	EaChr5	158795	159110	XLOC_007164	XLOC_007164	.
1090	EaChr5	170343	170725	XLOC_007165	XLOC_007165	.
1091	EaChr5	183404	184658	XLOC_007166	XLOC_007166	.
1092	EaChr5	187937	188205	XLOC_007167	XLOC_007167	.
1093	EaChr5	194843	195228	XLOC_007168	XLOC_007168	.
1094	EaChr5	202395	202844	XLOC_007169	XLOC_007169	.
1095	EaChr5	214096	214230	XLOC_007170	XLOC_007170	.
1096	EaChr5	220909	222473	XLOC_007171	XLOC_007171	.
1097	EaChr5	222506	222899	XLOC_007172	XLOC_007172	.
1098	EaChr5	231167	232174	XLOC_007173	XLOC_007173	.
1099	EaChr5	246310	246751	XLOC_007174	XLOC_007174	.
1100	EaChr5	249113	249654	XLOC_007175	XLOC_007175	.
1101	EaChr5	252177	252335	XLOC_007176	XLOC_007176	.
1102	EaChr5	255311	255750	XLOC_007177	XLOC_007177	.
1103	EaChr5	270275	270563	XLOC_007178	XLOC_007178	.
1104	EaChr5	283014	283185	XLOC_007179	XLOC_007179	.
1105	EaChr5	291592	292297	XLOC_007180	XLOC_007180	.
1106	EaChr5	310045	310490	XLOC_007181	XLOC_007181	.
1107	EaChr5	312203	314011	XLOC_007182	XLOC_007182	.
1108	EaChr5	336534	337969	XLOC_007183	XLOC_007183	.
1109	EaChr5	338050	338860	XLOC_007184	XLOC_007184	.
1110	EaChr5	339733	340083	XLOC_007185	XLOC_007185	.
1111	EaChr5	366601	366815	XLOC_007186	XLOC_007186	.
1112	EaChr5	367674	368906	XLOC_007187	XLOC_007187	.
1113	EaChr5	368928	369396	XLOC_007188	XLOC_007188	.
1114	EaChr5	388302	388969	XLOC_007189	XLOC_007189	.
1115	EaChr5	396711	397486	XLOC_007190	XLOC_007190	.
1116	EaChr5	415023	415729	XLOC_007191	XLOC_007191	.
1117	EaChr5	418467	418913	XLOC_007192	XLOC_007192	.
1118	EaChr5	419022	420637	XLOC_007193	XLOC_007193	.
1119	EaChr5	438715	439064	XLOC_007194	XLOC_007194	.
1120	EaChr5	450135	454651	XLOC_007195	XLOC_007195	.
1121	EaChr5	454738	455169	XLOC_007196	XLOC_007196	.
1122	EaChr5	462625	462892	XLOC_007197	XLOC_007197	.
1123	EaChr5	462961	463460	XLOC_007198	XLOC_007198	.
1124	EaChr5	463965	467734	XLOC_007199	XLOC_007199	.
1125	EaChr5	480933	481355	XLOC_007200	XLOC_007200	.
1126	EaChr5	481407	483555	XLOC_007201	XLOC_007201	.
1127	EaChr5	484620	485078	XLOC_007202	XLOC_007202	.
1128	EaChr5	485784	486814	XLOC_007203	XLOC_007203	.
1129	EaChr5	486965	489028	XLOC_007204	XLOC_007204	.
1130	EaChr5	523963	527221	XLOC_007205	XLOC_007205	.
1131	EaChr5	530813	531476	XLOC_007206	XLOC_007206	.
1132	EaChr5	543139	543450	XLOC_007207	XLOC_007207	.
1133	EaChr5	546633	546867	XLOC_007208	XLOC_007208	.
1134	EaChr5	548872	550027	XLOC_007209	XLOC_007209	.
1135	EaChr5	562010	562695	XLOC_007210	XLOC_007210	.
1136	EaChr5	565592	567049	XLOC_007211	XLOC_007211	.
1137	EaChr5	620486	620941	XLOC_007212	XLOC_007212	.
1138	EaChr5	641087	641492	XLOC_007213	XLOC_007213	.
1139	EaChr5	647417	647655	XLOC_007214	XLOC_007214	.
1140	EaChr5	662345	663149	XLOC_007215	XLOC_007215	.
1141	EaChr5	671363	671631	XLOC_007216	XLOC_007216	.
1142	EaChr5	695563	695922	XLOC_007217	XLOC_007217	.
1143	EaChr5	695999	696278	XLOC_007218	XLOC_007218	.
1144	EaChr5	698696	699151	XLOC_007219	XLOC_007219	.
1145	EaChr5	701063	701351	XLOC_007220	XLOC_007220	.
1146	EaChr5	702176	702802	XLOC_007221	XLOC_007221	.
1147	EaChr5	749361	749861	XLOC_007222	XLOC_007222	.
1148	EaChr5	759499	761182	XLOC_007223	XLOC_007223	.
1149	EaChr5	764552	764776	XLOC_007224	XLOC_007224	.
1150	EaChr5	766251	766668	XLOC_007225	XLOC_007225	.
1151	EaChr5	774349	774647	XLOC_007226	XLOC_007226	.
1152	EaChr5	792256	793244	XLOC_007227	XLOC_007227	.
1153	EaChr5	802040	802868	XLOC_007228	XLOC_007228	.
1154	EaChr5	820406	823358	XLOC_007229	XLOC_007229	.
1155	EaChr5	906011	906279	XLOC_007230	XLOC_007230	.
1156	EaChr5	955088	956326	XLOC_007231	XLOC_007231	.
1157	EaChr5	956797	957403	XLOC_007232	XLOC_007232	.
1158	EaChr5	978436	979935	XLOC_007233	XLOC_007233	.
1159	EaChr5	981490	981754	XLOC_007234	XLOC_007234	.
1160	EaChr5	981790	985007	XLOC_007235	XLOC_007235	.
1161	EaChr5	993453	993897	XLOC_007236	XLOC_007236	.
1162	EaChr5	993960	995910	XLOC_007237	XLOC_007237	.
1163	EaChr5	1010740	1011268	XLOC_007238	XLOC_007238	.
1164	EaChr5	1017991	1018297	XLOC_007239	XLOC_007239	.
1165	EaChr5	1103103	1103311	XLOC_007240	XLOC_007240	.
1166	EaChr5	1113647	1113856	XLOC_007241	XLOC_007241	.
1167	EaChr5	1121810	1122110	XLOC_007242	XLOC_007242	.
1168	EaChr5	1131475	1132776	XLOC_007243	XLOC_007243	.
1169	EaChr5	1162739	1162944	XLOC_007244	XLOC_007244	.
1170	EaChr5	1175864	1176563	XLOC_007245	XLOC_007245	.
1171	EaChr5	1233314	1233566	XLOC_007246	XLOC_007246	.
1172	EaChr5	1233854	1234798	XLOC_007247	XLOC_007247	.
1173	EaChr5	1250599	1251137	XLOC_007248	XLOC_007248	.
1174	EaChr5	1266111	1266461	XLOC_007249	XLOC_007249	.
1175	EaChr5	1267034	1267307	XLOC_007250	XLOC_007250	.
1176	EaChr5	1291130	1291725	XLOC_007251	XLOC_007251	.
1177	EaChr5	1331149	1331762	XLOC_007252	XLOC_007252	.
1178	EaChr5	1332291	1333715	XLOC_007253	XLOC_007253	.
1179	EaChr5	1352783	1353528	XLOC_007254	XLOC_007254	.
1180	EaChr5	1405829	1408758	XLOC_007255	XLOC_007255	.
1181	EaChr5	1425468	1426854	XLOC_007256	XLOC_007256	.
1182	EaChr5	1426907	1427368	XLOC_007257	XLOC_007257	.
1183	EaChr5	1434356	1437858	XLOC_007258	XLOC_007258	.
1184	EaChr5	1438944	1440714	XLOC_007259	XLOC_007259	.
1185	EaChr5	1456733	1457144	XLOC_007260	XLOC_007260	.
1186	EaChr5	1469422	1469681	XLOC_007261	XLOC_007261	.
1187	EaChr5	1492320	1493019	XLOC_007262	XLOC_007262	.
1188	EaChr5	1493130	1493416	XLOC_007263	XLOC_007263	.
1189	EaChr5	1501193	1501846	XLOC_007264	XLOC_007264	.
1190	EaChr5	1540473	1540887	XLOC_007265	XLOC_007265	.
1191	EaChr5	1541069	1541974	XLOC_007266	XLOC_007266	.
1192	EaChr5	1542485	1543438	XLOC_007267	XLOC_007267	.
1193	EaChr5	1544343	1544882	XLOC_007268	XLOC_007268	.
1194	EaChr5	1550214	1550419	XLOC_007269	XLOC_007269	.
1195	EaChr5	1555932	1556034	XLOC_007270	XLOC_007270	.
1196	EaChr5	1556287	1556609	XLOC_007271	XLOC_007271	.
1197	EaChr5	1559499	1560167	XLOC_007272	XLOC_007272	.
1198	EaChr5	1560670	1561669	XLOC_007273	XLOC_007273	.
1199	EaChr5	1638128	1639330	XLOC_007274	XLOC_007274	.
1200	EaChr5	1656181	1656817	XLOC_007275	XLOC_007275	.
1201	EaChr5	1657647	1657804	XLOC_007276	XLOC_007276	.
1202	EaChr5	1658168	1658663	XLOC_007277	XLOC_007277	.
1203	EaChr5	1660192	1660406	XLOC_007278	XLOC_007278	.
1204	EaChr5	1662254	1663398	XLOC_007279	XLOC_007279	.
1205	EaChr5	1666577	1668126	XLOC_007280	XLOC_007280	.
1206	EaChr5	1672786	1673388	XLOC_007281	XLOC_007281	.
1207	EaChr5	1682056	1682814	XLOC_007282	XLOC_007282	.
1208	EaChr5	1708398	1709011	XLOC_007283	XLOC_007283	.
1209	EaChr5	1716202	1716483	XLOC_007284	XLOC_007284	.
1210	EaChr5	1716588	1717089	XLOC_007285	XLOC_007285	.
1211	EaChr5	1717279	1719713	XLOC_007286	XLOC_007286	.
1212	EaChr5	1720035	1720298	XLOC_007287	XLOC_007287	.
1213	EaChr5	1721517	1721859	XLOC_007288	XLOC_007288	.
1214	EaChr5	1723545	1724014	XLOC_007289	XLOC_007289	.
1215	EaChr5	1724535	1724713	XLOC_007290	XLOC_007290	.
1216	EaChr5	1724894	1725380	XLOC_007291	XLOC_007291	.
1217	EaChr5	1725522	1725930	XLOC_007292	XLOC_007292	.
1218	EaChr5	1748514	1749207	XLOC_007293	XLOC_007293	.
1219	EaChr5	1750585	1750900	XLOC_007294	XLOC_007294	.
1220	EaChr5	1760026	1760493	XLOC_007295	XLOC_007295	.
1221	EaChr5	1831126	1831928	XLOC_007296	XLOC_007296	.
1222	EaChr5	1843096	1844749	XLOC_007297	XLOC_007297	.
1223	EaChr5	1863296	1866312	XLOC_007298	XLOC_007298	.
1224	EaChr5	1867063	1867563	XLOC_007299	XLOC_007299	.
1225	EaChr5	1907119	1907795	XLOC_007300	XLOC_007300	.
1226	EaChr5	1910652	1911145	XLOC_007301	XLOC_007301	.
1227	EaChr5	1914452	1916176	XLOC_007302	XLOC_007302	.
1228	EaChr5	1916332	1917754	XLOC_007303	XLOC_007303	.
1229	EaChr5	1989697	1989938	XLOC_007304	XLOC_007304	.
1230	EaChr6	8567	12359	g4671|g4671.t1	XLOC_007305	+
1231	EaChr6	158090	167260	XLOC_007306	XLOC_007306	+
1232	EaChr6	388934	396752	XLOC_007307	XLOC_007307	+
1233	EaChr6	411167	418503	g4700|g4700.t1	XLOC_007308	+
1234	EaChr6	419600	423320	g4701|g4701.t1	XLOC_007309	+
1235	EaChr6	425423	438697	g4702|g4702.t1	XLOC_007310	+
1236	EaChr6	439823	448121	g4706|g4706.t1	XLOC_007311	+
1237	EaChr6	449201	454593	g4707|g4707.t1	XLOC_007312	+
1238	EaChr6	463147	467942	g4709|g4709.t1	XLOC_007313	+
1239	EaChr6	483403	490772	g4711|g4711.t1	XLOC_007314	+
1240	EaChr6	529042	530953	g4714|g4714.t1	XLOC_007315	+
1241	EaChr6	549079	553269	XLOC_007316	XLOC_007316	+
1242	EaChr6	559147	579916	g4715|g4715.t1	XLOC_007317	+
1243	EaChr6	611092	615072	XLOC_007318	XLOC_007318	+
1244	EaChr6	634465	643658	g4728|g4728.t1	XLOC_007319	+
1245	EaChr6	675458	679603	XLOC_007320	XLOC_007320	+
1246	EaChr6	679956	688485	g4730|g4730.t1	XLOC_007321	+
1247	EaChr6	689931	695484	g4731|g4731.t1	XLOC_007322	+
1248	EaChr6	698723	706371	g4733|g4733.t1	XLOC_007323	+
1249	EaChr6	711292	715179	g4735|g4735.t1	XLOC_007324	+
1250	EaChr6	718741	728221	g4737|g4737.t1	XLOC_007325	+
1251	EaChr6	730223	742738	g4740|g4740.t1	XLOC_007326	+
1252	EaChr6	748133	753748	g4742|g4742.t1	XLOC_007327	+
1253	EaChr6	756470	760203	XLOC_007328	XLOC_007328	+
1254	EaChr6	762498	784361	g4743|g4743.t1	XLOC_007329	+
1255	EaChr6	803975	817014	g4747|g4747.t1	XLOC_007330	+
1256	EaChr6	839747	845050	g4756|g4756.t1	XLOC_007331	+
1257	EaChr6	846382	855754	g4757|g4757.t1	XLOC_007332	+
1258	EaChr6	855850	858915	g4758|g4758.t1	XLOC_007333	+
1259	EaChr6	863385	879101	g4760|g4760.t1	XLOC_007334	+
1260	EaChr6	900092	904661	g4766|g4766.t1	XLOC_007335	+
1261	EaChr6	943980	946767	g4770|g4770.t1	XLOC_007336	+
1262	EaChr6	966128	975631	g4773|g4773.t1	XLOC_007337	+
1263	EaChr6	976858	986329	g4775|g4775.t1	XLOC_007338	+
1264	EaChr6	1002348	1014545	g4778|g4778.t1	XLOC_007339	+
1265	EaChr6	1021593	1027142	g4780|g4780.t1	XLOC_007340	+
1266	EaChr6	1028057	1029374	XLOC_007341	XLOC_007341	+
1267	EaChr6	1029972	1034277	g4781|g4781.t1	XLOC_007342	+
1268	EaChr6	1041051	1045088	g4783|g4783.t1	XLOC_007343	+
1269	EaChr6	1047554	1049599	XLOC_007344	XLOC_007344	+
1270	EaChr6	1049699	1054589	g4784|g4784.t1	XLOC_007345	+
1271	EaChr6	1062076	1073957	g4786|g4786.t1	XLOC_007346	+
1272	EaChr6	1078215	1083602	g4788|g4788.t1	XLOC_007347	+
1273	EaChr6	1090623	1093053	XLOC_007348	XLOC_007348	+
1274	EaChr6	1094166	1098141	g4790|g4790.t1	XLOC_007349	+
1275	EaChr6	1100010	1105779	XLOC_007350	XLOC_007350	+
1276	EaChr6	1106342	1106741	XLOC_007351	XLOC_007351	+
1277	EaChr6	1162840	1167112	g4794|g4794.t1	XLOC_007352	+
1278	EaChr6	1167220	1170722	g4795|g4795.t1	XLOC_007353	+
1279	EaChr6	1172733	1186960	g4796|g4796.t1	XLOC_007354	+
1280	EaChr6	1193546	1198519	g4798|g4798.t1	XLOC_007355	+
1281	EaChr6	1203386	1213827	g4800|g4800.t1	XLOC_007356	+
1282	EaChr6	1220439	1236437	g4801|g4801.t1	XLOC_007357	+
1283	EaChr6	1221957	1222656	XLOC_007358	XLOC_007358	+
1284	EaChr6	1260649	1268892	g4803|g4803.t1	XLOC_007359	+
1285	EaChr6	1288627	1291322	g4807|g4807.t1	XLOC_007360	+
1286	EaChr6	1298103	1310029	g4809|g4809.t1	XLOC_007361	+
1287	EaChr6	1319548	1321859	g4812|g4812.t1	XLOC_007362	+
1288	EaChr6	1322877	1325123	g4813|g4813.t1	XLOC_007363	+
1289	EaChr6	1342510	1348066	g4815|g4815.t1	XLOC_007364	+
1290	EaChr6	1349550	1353587	g4816|g4816.t1	XLOC_007365	+
1291	EaChr6	1355479	1357685	g4817|g4817.t1	XLOC_007366	+
1292	EaChr6	1362883	1363497	XLOC_007367	XLOC_007367	+
1293	EaChr6	1365044	1365781	XLOC_007368	XLOC_007368	+
1294	EaChr6	1365790	1369390	g4819|g4819.t1	XLOC_007369	+
1295	EaChr6	1375321	1377309	XLOC_007370	XLOC_007370	+
1296	EaChr6	1377423	1377752	XLOC_007371	XLOC_007371	+
1297	EaChr6	1381756	1387754	g4823|g4823.t1	XLOC_007372	+
1298	EaChr6	1389908	1402310	g4824|g4824.t1	XLOC_007373	+
1299	EaChr6	1410696	1414533	g4828|g4828.t1	XLOC_007374	+
1300	EaChr6	1425456	1430275	g4829|g4829.t1	XLOC_007375	+
1301	EaChr6	1431543	1433332	XLOC_007376	XLOC_007376	+
1302	EaChr6	1434847	1445974	g4830|g4830.t1	XLOC_007377	+
1303	EaChr6	1459515	1468037	g4834|g4834.t1	XLOC_007378	+
1304	EaChr6	1477910	1488328	g4836|g4836.t1	XLOC_007379	+
1305	EaChr6	1517700	1527990	XLOC_007380	XLOC_007380	+
1306	EaChr6	1528449	1538716	g4838|g4838.t1	XLOC_007381	+
1307	EaChr6	1551530	1559511	g4840|g4840.t1	XLOC_007382	+
1308	EaChr6	1573366	1574784	XLOC_007383	XLOC_007383	+
1309	EaChr6	1587021	1593192	g4845|g4845.t1	XLOC_007384	+
1310	EaChr6	1595231	1611849	g4846|g4846.t1	XLOC_007385	+
1311	EaChr6	1619537	1627820	g4849|g4849.t1	XLOC_007386	+
1312	EaChr6	1635406	1638735	XLOC_007387	XLOC_007387	+
1313	EaChr6	1639973	1646261	g4851|g4851.t1	XLOC_007388	+
1314	EaChr6	1653125	1660101	g4852|g4852.t1	XLOC_007389	+
1315	EaChr6	1676510	1684439	g4854|g4854.t1	XLOC_007390	+
1316	EaChr6	1684825	1686397	XLOC_007391	XLOC_007391	+
1317	EaChr6	1696290	1701453	g4856|g4856.t1	XLOC_007392	+
1318	EaChr6	1702570	1703324	XLOC_007393	XLOC_007393	+
1319	EaChr6	1703484	1705465	g4858|g4858.t1	XLOC_007394	+
1320	EaChr6	1722797	1726112	g4863|g4863.t1	XLOC_007395	+
1321	EaChr6	1726261	1730427	XLOC_007396	XLOC_007396	+
1322	EaChr6	1731086	1735075	g4864|g4864.t1	XLOC_007397	+
1323	EaChr6	1743353	1745346	g4865|g4865.t1	XLOC_007398	+
1324	EaChr6	1745478	1749914	g4866|g4866.t1	XLOC_007399	+
1325	EaChr6	1759585	1767599	g4867|g4867.t1	XLOC_007400	+
1326	EaChr6	1771434	1781718	g4869|g4869.t1	XLOC_007401	+
1327	EaChr6	1818125	1848694	g4872|g4872.t3	XLOC_007402	+
1328	EaChr6	1852278	1863188	g4873|g4873.t1	XLOC_007403	+
1329	EaChr6	1863229	1880889	g4875|g4875.t1	XLOC_007404	+
1330	EaChr6	1914589	1923071	g4878|g4878.t1	XLOC_007405	+
1331	EaChr6	1927630	1929545	XLOC_007406	XLOC_007406	+
1332	EaChr6	1931377	1935176	g4880|g4880.t1	XLOC_007407	+
1333	EaChr6	1937733	1942563	g4883|g4883.t1	XLOC_007408	+
1334	EaChr6	1946715	1952673	g4885|g4885.t1	XLOC_007409	+
1335	EaChr6	1953142	1955679	g4887|g4887.t1	XLOC_007410	+
1336	EaChr6	1957033	1962428	g4888|g4888.t1	XLOC_007411	+
1337	EaChr6	1964564	1973326	g4890|g4890.t1	XLOC_007412	+
1338	EaChr6	1973539	1975651	g4891|g4891.t1	XLOC_007413	+
1339	EaChr6	1980874	1995404	g4892|g4892.t1	XLOC_007414	+
1340	EaChr6	1996312	1998881	g4893|g4893.t1	XLOC_007415	+
1341	EaChr6	2001051	2006414	g4894|g4894.t1	XLOC_007416	+
1342	EaChr6	2023959	2028555	g4897|g4897.t1	XLOC_007417	+
1343	EaChr6	2055102	2062651	g4901|g4901.t1	XLOC_007418	+
1344	EaChr6	2069351	2071706	XLOC_007419	XLOC_007419	+
1345	EaChr6	2076073	2089835	g4903|g4903.t1	XLOC_007420	+
1346	EaChr6	2104326	2108720	g4905|g4905.t1	XLOC_007421	+
1347	EaChr6	2122610	2126636	g4907|g4907.t1	XLOC_007422	+
1348	EaChr6	2130012	2132575	XLOC_007423	XLOC_007423	+
1349	EaChr6	2144218	2151014	g4910|g4910.t1	XLOC_007424	+
1350	EaChr6	2153661	2155600	g4911|g4911.t1	XLOC_007425	+
1351	EaChr6	2155755	2157179	XLOC_007426	XLOC_007426	+
1352	EaChr6	2159070	2163138	XLOC_007427	XLOC_007427	+
1353	EaChr6	2164196	2177288	g4913|g4913.t1	XLOC_007428	+
1354	EaChr6	2179721	2185635	g4914|g4914.t1	XLOC_007429	+
1355	EaChr6	2186377	2192536	XLOC_007430	XLOC_007430	+
1356	EaChr6	2214735	2216646	g4916|g4916.t1	XLOC_007431	+
1357	EaChr6	2226758	2228948	g4918|g4918.t1	XLOC_007432	+
1358	EaChr6	2237051	2244529	g4920|g4920.t1	XLOC_007433	+
1359	EaChr6	2245602	2248076	XLOC_007434	XLOC_007434	+
1360	EaChr6	2249322	2258672	g4921|g4921.t1	XLOC_007435	+
1361	EaChr6	2261413	2262050	XLOC_007436	XLOC_007436	+
1362	EaChr6	2262289	2263108	XLOC_007437	XLOC_007437	+
1363	EaChr6	2274881	2277361	XLOC_007438	XLOC_007438	+
1364	EaChr6	2298655	2305410	XLOC_007439	XLOC_007439	+
1365	EaChr6	2367099	2372117	XLOC_007440	XLOC_007440	+
1366	EaChr6	2387102	2390547	XLOC_007441	XLOC_007441	+
1367	EaChr6	2390947	2393559	XLOC_007442	XLOC_007442	+
1368	EaChr6	2395117	2404601	g4930|g4930.t1	XLOC_007443	+
1369	EaChr6	2404787	2409803	g4931|g4931.t1	XLOC_007444	+
1370	EaChr6	2410199	2413576	g4932|g4932.t1	XLOC_007445	+
1371	EaChr6	2442056	2446265	g4936|g4936.t1	XLOC_007446	+
1372	EaChr6	2449763	2466008	g4938|g4938.t1	XLOC_007447	+
1373	EaChr6	2467399	2472085	XLOC_007448	XLOC_007448	+
1374	EaChr6	2474464	2479993	XLOC_007449	XLOC_007449	+
1375	EaChr6	2480385	2493207	g4940|g4940.t1	XLOC_007450	+
1376	EaChr6	2516446	2521817	g4942|g4942.t1	XLOC_007451	+
1377	EaChr6	2526567	2530356	g4944|g4944.t1	XLOC_007452	+
1378	EaChr6	2532418	2535681	XLOC_007453	XLOC_007453	+
1379	EaChr6	2571532	2575514	XLOC_007454	XLOC_007454	+
1380	EaChr6	2595234	2599571	g4951|g4951.t1	XLOC_007455	+
1381	EaChr6	1	1274	XLOC_007456	XLOC_007456	-
1382	EaChr6	154857	158179	g4681|g4681.t1	XLOC_007457	-
1383	EaChr6	158376	167199	g4682|g4682.t1	XLOC_007458	-
1384	EaChr6	277603	281437	g4688|g4688.t1	XLOC_007459	-
1385	EaChr6	352466	354844	g4691|g4691.t1	XLOC_007460	-
1386	EaChr6	355164	375198	g4692|g4692.t1	XLOC_007461	-
1387	EaChr6	389275	398454	g4698|g4698.t1	XLOC_007462	-
1388	EaChr6	400142	402361	XLOC_007463	XLOC_007463	-
1389	EaChr6	404314	412846	g4699|g4699.t1	XLOC_007464	-
1390	EaChr6	414829	416042	XLOC_007465	XLOC_007465	-
1391	EaChr6	417719	419051	XLOC_007466	XLOC_007466	-
1392	EaChr6	453288	457182	g4708|g4708.t1	XLOC_007467	-
1393	EaChr6	457295	461885	XLOC_007468	XLOC_007468	-
1394	EaChr6	468077	477491	g4710|g4710.t1	XLOC_007469	-
1395	EaChr6	497669	501267	g4712|g4712.t1	XLOC_007470	-
1396	EaChr6	514309	518114	g4713|g4713.t1	XLOC_007471	-
1397	EaChr6	531257	536636	XLOC_007472	XLOC_007472	-
1398	EaChr6	544108	547730	XLOC_007473	XLOC_007473	-
1399	EaChr6	553792	555566	XLOC_007474	XLOC_007474	-
1400	EaChr6	580121	588695	g4718|g4718.t1	XLOC_007475	-
1401	EaChr6	589573	593662	g4720|g4720.t1	XLOC_007476	-
1402	EaChr6	594053	599166	g4722|g4722.t1	XLOC_007477	-
1403	EaChr6	599985	602145	g4724|g4724.t1	XLOC_007478	-
1404	EaChr6	603317	604412	g4725|g4725.t1	XLOC_007479	-
1405	EaChr6	611893	613696	XLOC_007480	XLOC_007480	-
1406	EaChr6	613865	625344	g4726|g4726.t1	XLOC_007481	-
1407	EaChr6	625500	634214	g4727|g4727.t1	XLOC_007482	-
1408	EaChr6	643893	648571	XLOC_007483	XLOC_007483	-
1409	EaChr6	649297	658981	g4729|g4729.t1	XLOC_007484	-
1410	EaChr6	665693	673520	XLOC_007485	XLOC_007485	-
1411	EaChr6	694173	699887	g4732|g4732.t1	XLOC_007486	-
1412	EaChr6	706463	709622	g4734|g4734.t2	XLOC_007487	-
1413	EaChr6	715211	719208	g4736|g4736.t1	XLOC_007488	-
1414	EaChr6	742980	744891	XLOC_007489	XLOC_007489	-
1415	EaChr6	784447	792247	g4745|g4745.t1	XLOC_007490	-
1416	EaChr6	793839	803621	g4746|g4746.t1	XLOC_007491	-
1417	EaChr6	832025	837129	g4754|g4754.t1	XLOC_007492	-
1418	EaChr6	839219	843259	g4755|g4755.t1	XLOC_007493	-
1419	EaChr6	850337	854263	XLOC_007494	XLOC_007494	-
1420	EaChr6	859816	867873	g4759|g4759.t1	XLOC_007495	-
1421	EaChr6	880102	884344	g4762|g4762.t1	XLOC_007496	-
1422	EaChr6	885690	891510	g4764|g4764.t1	XLOC_007497	-
1423	EaChr6	897256	898373	XLOC_007498	XLOC_007498	-
1424	EaChr6	906308	915040	g4767|g4767.t1	XLOC_007499	-
1425	EaChr6	915394	919988	XLOC_007500	XLOC_007500	-
1426	EaChr6	923101	927695	g4768|g4768.t1	XLOC_007501	-
1427	EaChr6	928565	943868	g4769|g4769.t1	XLOC_007502	-
1428	EaChr6	947019	953652	g4771|g4771.t1	XLOC_007503	-
1429	EaChr6	956439	963012	g4772|g4772.t1	XLOC_007504	-
1430	EaChr6	970826	975631	g4774|g4774.t1	XLOC_007505	-
1431	EaChr6	990932	997171	g4776|g4776.t1	XLOC_007506	-
1432	EaChr6	1012596	1019114	g4779|g4779.t1	XLOC_007507	-
1433	EaChr6	1037421	1040922	g4782|g4782.t1	XLOC_007508	-
1434	EaChr6	1043361	1047041	XLOC_007509	XLOC_007509	-
1435	EaChr6	1071261	1078372	g4787|g4787.t1	XLOC_007510	-
1436	EaChr6	1084176	1093779	g4789|g4789.t1	XLOC_007511	-
1437	EaChr6	1157940	1162992	g4793|g4793.t1	XLOC_007512	-
1438	EaChr6	1167072	1168892	XLOC_007513	XLOC_007513	-
1439	EaChr6	1170115	1172244	XLOC_007514	XLOC_007514	-
1440	EaChr6	1187220	1194287	g4797|g4797.t1	XLOC_007515	-
1441	EaChr6	1197514	1202207	g4799|g4799.t1	XLOC_007516	-
1442	EaChr6	1236584	1240732	g4802|g4802.t1	XLOC_007517	-
1443	EaChr6	1262604	1268892	XLOC_007518	XLOC_007518	-
1444	EaChr6	1269390	1280371	g4804|g4804.t1	XLOC_007519	-
1445	EaChr6	1292429	1297319	g4808|g4808.t1	XLOC_007520	-
1446	EaChr6	1310177	1313647	XLOC_007521	XLOC_007521	-
1447	EaChr6	1313933	1315746	g4811|g4811.t1	XLOC_007522	-
1448	EaChr6	1324282	1344076	g4814|g4814.t1	XLOC_007523	-
1449	EaChr6	1355071	1362548	g4818|g4818.t1	XLOC_007524	-
1450	EaChr6	1374962	1380334	g4821|g4821.t1	XLOC_007525	-
1451	EaChr6	1400554	1403578	g4826|g4826.t1	XLOC_007526	-
1452	EaChr6	1404432	1410743	g4827|g4827.t1	XLOC_007527	-
1453	EaChr6	1415863	1417430	XLOC_007528	XLOC_007528	-
1454	EaChr6	1446259	1460538	g4831|g4831.t1	XLOC_007529	-
1455	EaChr6	1468192	1475141	g4835|g4835.t1	XLOC_007530	-
1456	EaChr6	1485731	1492156	g4837|g4837.t1	XLOC_007531	-
1457	EaChr6	1495843	1500172	XLOC_007532	XLOC_007532	-
1458	EaChr6	1501559	1504010	XLOC_007533	XLOC_007533	-
1459	EaChr6	1538767	1550668	g4839|g4839.t1	XLOC_007534	-
1460	EaChr6	1559180	1566098	g4841|g4841.t1	XLOC_007535	-
1461	EaChr6	1575039	1582776	g4843|g4843.t1	XLOC_007536	-
1462	EaChr6	1582929	1589811	g4844|g4844.t1	XLOC_007537	-
1463	EaChr6	1594989	1595987	XLOC_007538	XLOC_007538	-
1464	EaChr6	1612674	1620859	g4848|g4848.t1	XLOC_007539	-
1465	EaChr6	1626845	1632952	g4850|g4850.t1	XLOC_007540	-
1466	EaChr6	1685751	1689592	g4855|g4855.t1	XLOC_007541	-
1467	EaChr6	1700012	1702538	g4857|g4857.t1	XLOC_007542	-
1468	EaChr6	1703484	1704305	XLOC_007543	XLOC_007543	-
1469	EaChr6	1704525	1720482	g4859|g4859.t1	XLOC_007544	-
1470	EaChr6	1766971	1771350	g4868|g4868.t1	XLOC_007545	-
1471	EaChr6	1781912	1803089	g4870|g4870.t1	XLOC_007546	-
1472	EaChr6	1813990	1814917	XLOC_007547	XLOC_007547	-
1473	EaChr6	1913677	1914299	XLOC_007548	XLOC_007548	-
1474	EaChr6	1927940	1929498	XLOC_007549	XLOC_007549	-
1475	EaChr6	1933581	1934447	XLOC_007550	XLOC_007550	-
1476	EaChr6	1936298	1937441	g4882|g4882.t1	XLOC_007551	-
1477	EaChr6	1944242	1946656	g4884|g4884.t1	XLOC_007552	-
1478	EaChr6	1951932	1954902	g4886|g4886.t1	XLOC_007553	-
1479	EaChr6	1960739	1964456	g4889|g4889.t1	XLOC_007554	-
1480	EaChr6	1976169	1982206	XLOC_007555	XLOC_007555	-
1481	EaChr6	2008491	2015541	g4895|g4895.t1	XLOC_007556	-
1482	EaChr6	2016444	2021557	g4896|g4896.t1	XLOC_007557	-
1483	EaChr6	2029747	2034594	g4898|g4898.t1	XLOC_007558	-
1484	EaChr6	2042226	2053996	g4900|g4900.t1	XLOC_007559	-
1485	EaChr6	2070272	2076242	g4902|g4902.t1	XLOC_007560	-
1486	EaChr6	2081315	2083004	XLOC_007561	XLOC_007561	-
1487	EaChr6	2088326	2090036	XLOC_007562	XLOC_007562	-
1488	EaChr6	2095370	2102059	g4904|g4904.t1	XLOC_007563	-
1489	EaChr6	2117165	2122459	g4906|g4906.t1	XLOC_007564	-
1490	EaChr6	2125868	2129858	g4908|g4908.t1	XLOC_007565	-
1491	EaChr6	2131049	2143183	g4909|g4909.t1	XLOC_007566	-
1492	EaChr6	2155824	2161361	g4912|g4912.t2	XLOC_007567	-
1493	EaChr6	2193717	2195974	XLOC_007568	XLOC_007568	-
1494	EaChr6	2196344	2204457	g4915|g4915.t1	XLOC_007569	-
1495	EaChr6	2206458	2207207	XLOC_007570	XLOC_007570	-
1496	EaChr6	2215650	2224273	g4917|g4917.t1	XLOC_007571	-
1497	EaChr6	2229258	2236374	g4919|g4919.t1	XLOC_007572	-
1498	EaChr6	2257910	2262461	g4922|g4922.t1	XLOC_007573	-
1499	EaChr6	2265223	2270137	g4923|g4923.t1	XLOC_007574	-
1500	EaChr6	2274738	2276902	XLOC_007575	XLOC_007575	-
1501	EaChr6	2280498	2281602	XLOC_007576	XLOC_007576	-
1502	EaChr6	2289816	2291248	XLOC_007577	XLOC_007577	-
1503	EaChr6	2295208	2296023	XLOC_007578	XLOC_007578	-
1504	EaChr6	2298758	2305012	XLOC_007579	XLOC_007579	-
1505	EaChr6	2311337	2314614	XLOC_007580	XLOC_007580	-
1506	EaChr6	2317042	2321304	XLOC_007581	XLOC_007581	-
1507	EaChr6	2321419	2330126	g4924|g4924.t1	XLOC_007582	-
1508	EaChr6	2335711	2346675	g4926|g4926.t1	XLOC_007583	-
1509	EaChr6	2347069	2349440	g4927|g4927.t1	XLOC_007584	-
1510	EaChr6	2350826	2363498	g4928|g4928.t1	XLOC_007585	-
1511	EaChr6	2366318	2369973	g4929|g4929.t1	XLOC_007586	-
1512	EaChr6	2372678	2375642	XLOC_007587	XLOC_007587	-
1513	EaChr6	2375886	2377959	XLOC_007588	XLOC_007588	-
1514	EaChr6	2378756	2381261	XLOC_007589	XLOC_007589	-
1515	EaChr6	2393783	2400819	XLOC_007590	XLOC_007590	-
1516	EaChr6	2402932	2407251	XLOC_007591	XLOC_007591	-
1517	EaChr6	2410891	2412379	XLOC_007592	XLOC_007592	-
1518	EaChr6	2412842	2413829	XLOC_007593	XLOC_007593	-
1519	EaChr6	2415508	2438958	g4933|g4933.t1	XLOC_007594	-
1520	EaChr6	2445258	2450643	g4937|g4937.t1	XLOC_007595	-
1521	EaChr6	2463135	2467313	XLOC_007596	XLOC_007596	-
1522	EaChr6	2472742	2474402	XLOC_007597	XLOC_007597	-
1523	EaChr6	2476492	2480691	XLOC_007598	XLOC_007598	-
1524	EaChr6	2491060	2493348	XLOC_007599	XLOC_007599	-
1525	EaChr6	2495855	2516304	g4941|g4941.t1	XLOC_007600	-
1526	EaChr6	2521073	2523225	g4943|g4943.t1	XLOC_007601	-
1527	EaChr6	2530858	2532245	g4945|g4945.t1	XLOC_007602	-
1528	EaChr6	2536951	2556956	g4946|g4946.t1	XLOC_007603	-
1529	EaChr6	2557883	2562964	g4948|g4948.t1	XLOC_007604	-
1530	EaChr6	2567871	2570514	XLOC_007605	XLOC_007605	-
1531	EaChr6	2581762	2584037	g4949|g4949.t1	XLOC_007606	-
1532	EaChr6	2587637	2593889	g4950|g4950.t1	XLOC_007607	-
1533	EaChr6	2601791	2611159	XLOC_007608	XLOC_007608	-
1534	EaChr6	2723-02-01		XLOC_007609	XLOC_007609	.
1535	EaChr6	154885	155785	XLOC_007610	XLOC_007610	.
1536	EaChr6	167690	169630	XLOC_007611	XLOC_007611	.
1537	EaChr6	171665	172384	XLOC_007612	XLOC_007612	.
1538	EaChr6	172994	174564	XLOC_007613	XLOC_007613	.
1539	EaChr6	254488	254683	XLOC_007614	XLOC_007614	.
1540	EaChr6	277625	278325	XLOC_007615	XLOC_007615	.
1541	EaChr6	278404	278652	XLOC_007616	XLOC_007616	.
1542	EaChr6	281536	283278	XLOC_007617	XLOC_007617	.
1543	EaChr6	305752	306865	XLOC_007618	XLOC_007618	.
1544	EaChr6	308569	309473	XLOC_007619	XLOC_007619	.
1545	EaChr6	331724	332064	XLOC_007620	XLOC_007620	.
1546	EaChr6	380831	381113	XLOC_007621	XLOC_007621	.
1547	EaChr6	388353	388640	XLOC_007622	XLOC_007622	.
1548	EaChr6	398441	401635	XLOC_007623	XLOC_007623	.
1549	EaChr6	402068	402347	XLOC_007624	XLOC_007624	.
1550	EaChr6	402479	403259	XLOC_007625	XLOC_007625	.
1551	EaChr6	418721	419094	XLOC_007626	XLOC_007626	.
1552	EaChr6	448245	449143	XLOC_007627	XLOC_007627	.
1553	EaChr6	457318	459086	XLOC_007628	XLOC_007628	.
1554	EaChr6	459227	461887	XLOC_007629	XLOC_007629	.
1555	EaChr6	475032	475382	XLOC_007630	XLOC_007630	.
1556	EaChr6	476381	476860	XLOC_007631	XLOC_007631	.
1557	EaChr6	477047	477500	XLOC_007632	XLOC_007632	.
1558	EaChr6	481476	483298	XLOC_007633	XLOC_007633	.
1559	EaChr6	490848	495272	XLOC_007634	XLOC_007634	.
1560	EaChr6	500154	500727	XLOC_007635	XLOC_007635	.
1561	EaChr6	525904	528918	XLOC_007636	XLOC_007636	.
1562	EaChr6	539528	540388	XLOC_007637	XLOC_007637	.
1563	EaChr6	544190	544696	XLOC_007638	XLOC_007638	.
1564	EaChr6	547080	547573	XLOC_007639	XLOC_007639	.
1565	EaChr6	582670	583088	XLOC_007640	XLOC_007640	.
1566	EaChr6	588251	588659	XLOC_007641	XLOC_007641	.
1567	EaChr6	588710	589204	XLOC_007642	XLOC_007642	.
1568	EaChr6	594171	594323	XLOC_007643	XLOC_007643	.
1569	EaChr6	604649	604967	XLOC_007644	XLOC_007644	.
1570	EaChr6	607749	609224	XLOC_007645	XLOC_007645	.
1571	EaChr6	622937	625353	XLOC_007646	XLOC_007646	.
1572	EaChr6	628192	628723	XLOC_007647	XLOC_007647	.
1573	EaChr6	644002	648549	XLOC_007648	XLOC_007648	.
1574	EaChr6	656819	658873	XLOC_007649	XLOC_007649	.
1575	EaChr6	659409	659762	XLOC_007650	XLOC_007650	.
1576	EaChr6	659887	662636	XLOC_007651	XLOC_007651	.
1577	EaChr6	662791	663258	XLOC_007652	XLOC_007652	.
1578	EaChr6	663420	663806	XLOC_007653	XLOC_007653	.
1579	EaChr6	664297	665367	XLOC_007654	XLOC_007654	.
1580	EaChr6	665833	667234	XLOC_007655	XLOC_007655	.
1581	EaChr6	672053	672578	XLOC_007656	XLOC_007656	.
1582	EaChr6	672729	673381	XLOC_007657	XLOC_007657	.
1583	EaChr6	673950	674403	XLOC_007658	XLOC_007658	.
1584	EaChr6	688618	689151	XLOC_007659	XLOC_007659	.
1585	EaChr6	689436	689806	XLOC_007660	XLOC_007660	.
1586	EaChr6	695984	696084	XLOC_007661	XLOC_007661	.
1587	EaChr6	696277	696614	XLOC_007662	XLOC_007662	.
1588	EaChr6	709726	710405	XLOC_007663	XLOC_007663	.
1589	EaChr6	710767	711194	XLOC_007664	XLOC_007664	.
1590	EaChr6	743179	743460	XLOC_007665	XLOC_007665	.
1591	EaChr6	745791	746471	XLOC_007666	XLOC_007666	.
1592	EaChr6	747307	747905	XLOC_007667	XLOC_007667	.
1593	EaChr6	753866	756190	XLOC_007668	XLOC_007668	.
1594	EaChr6	777190	777493	XLOC_007669	XLOC_007669	.
1595	EaChr6	808331	808543	XLOC_007670	XLOC_007670	.
1596	EaChr6	829152	829653	XLOC_007671	XLOC_007671	.
1597	EaChr6	837850	839110	XLOC_007672	XLOC_007672	.
1598	EaChr6	839191	839720	XLOC_007673	XLOC_007673	.
1599	EaChr6	891438	897614	XLOC_007674	XLOC_007674	.
1600	EaChr6	898352	899138	XLOC_007675	XLOC_007675	.
1601	EaChr6	899486	900002	XLOC_007676	XLOC_007676	.
1602	EaChr6	905094	905688	XLOC_007677	XLOC_007677	.
1603	EaChr6	913623	914678	XLOC_007678	XLOC_007678	.
1604	EaChr6	926226	926391	XLOC_007679	XLOC_007679	.
1605	EaChr6	953677	954284	XLOC_007680	XLOC_007680	.
1606	EaChr6	975839	976683	XLOC_007681	XLOC_007681	.
1607	EaChr6	986655	988032	XLOC_007682	XLOC_007682	.
1608	EaChr6	989234	989891	XLOC_007683	XLOC_007683	.
1609	EaChr6	990612	991041	XLOC_007684	XLOC_007684	.
1610	EaChr6	996642	997210	XLOC_007685	XLOC_007685	.
1611	EaChr6	1019171	1021535	XLOC_007686	XLOC_007686	.
1612	EaChr6	1023372	1023770	XLOC_007687	XLOC_007687	.
1613	EaChr6	1029603	1029872	XLOC_007688	XLOC_007688	.
1614	EaChr6	1035567	1036791	XLOC_007689	XLOC_007689	.
1615	EaChr6	1083667	1084016	XLOC_007690	XLOC_007690	.
1616	EaChr6	1216367	1217064	XLOC_007691	XLOC_007691	.
1617	EaChr6	1255113	1256432	XLOC_007692	XLOC_007692	.
1618	EaChr6	1257312	1257635	XLOC_007693	XLOC_007693	.
1619	EaChr6	1259317	1260055	XLOC_007694	XLOC_007694	.
1620	EaChr6	1281615	1285555	XLOC_007695	XLOC_007695	.
1621	EaChr6	1285619	1285890	XLOC_007696	XLOC_007696	.
1622	EaChr6	1296535	1296913	XLOC_007697	XLOC_007697	.
1623	EaChr6	1310658	1311410	XLOC_007698	XLOC_007698	.
1624	EaChr6	1311546	1312096	XLOC_007699	XLOC_007699	.
1625	EaChr6	1312138	1313591	XLOC_007700	XLOC_007700	.
1626	EaChr6	1318656	1318842	XLOC_007701	XLOC_007701	.
1627	EaChr6	1348668	1349407	XLOC_007702	XLOC_007702	.
1628	EaChr6	1369864	1370095	XLOC_007703	XLOC_007703	.
1629	EaChr6	1387852	1388613	XLOC_007704	XLOC_007704	.
1630	EaChr6	1409847	1410559	XLOC_007705	XLOC_007705	.
1631	EaChr6	1415842	1417395	XLOC_007706	XLOC_007706	.
1632	EaChr6	1418264	1418676	XLOC_007707	XLOC_007707	.
1633	EaChr6	1420986	1421858	XLOC_007708	XLOC_007708	.
1634	EaChr6	1430891	1431129	XLOC_007709	XLOC_007709	.
1635	EaChr6	1476542	1477291	XLOC_007710	XLOC_007710	.
1636	EaChr6	1492268	1493579	XLOC_007711	XLOC_007711	.
1637	EaChr6	1505169	1506142	XLOC_007712	XLOC_007712	.
1638	EaChr6	1538785	1539638	XLOC_007713	XLOC_007713	.
1639	EaChr6	1566235	1571220	XLOC_007714	XLOC_007714	.
1640	EaChr6	1571864	1572744	XLOC_007715	XLOC_007715	.
1641	EaChr6	1578492	1578831	XLOC_007716	XLOC_007716	.
1642	EaChr6	1634585	1634975	XLOC_007717	XLOC_007717	.
1643	EaChr6	1647245	1648084	XLOC_007718	XLOC_007718	.
1644	EaChr6	1648983	1649465	XLOC_007719	XLOC_007719	.
1645	EaChr6	1650146	1650759	XLOC_007720	XLOC_007720	.
1646	EaChr6	1651490	1652006	XLOC_007721	XLOC_007721	.
1647	EaChr6	1652100	1652995	XLOC_007722	XLOC_007722	.
1648	EaChr6	1661545	1662683	XLOC_007723	XLOC_007723	.
1649	EaChr6	1675423	1675791	XLOC_007724	XLOC_007724	.
1650	EaChr6	1692374	1692589	XLOC_007725	XLOC_007725	.
1651	EaChr6	1719277	1719496	XLOC_007726	XLOC_007726	.
1652	EaChr6	1720028	1721020	XLOC_007727	XLOC_007727	.
1653	EaChr6	1778717	1778933	XLOC_007728	XLOC_007728	.
1654	EaChr6	1797791	1798715	XLOC_007729	XLOC_007729	.
1655	EaChr6	1798870	1799114	XLOC_007730	XLOC_007730	.
1656	EaChr6	1799509	1800227	XLOC_007731	XLOC_007731	.
1657	EaChr6	1801735	1802008	XLOC_007732	XLOC_007732	.
1658	EaChr6	1802072	1803244	XLOC_007733	XLOC_007733	.
1659	EaChr6	1816072	1816509	XLOC_007734	XLOC_007734	.
1660	EaChr6	1818329	1818884	XLOC_007735	XLOC_007735	.
1661	EaChr6	1830616	1830925	XLOC_007736	XLOC_007736	.
1662	EaChr6	1924116	1925419	XLOC_007737	XLOC_007737	.
1663	EaChr6	1925471	1925731	XLOC_007738	XLOC_007738	.
1664	EaChr6	1926486	1926608	XLOC_007739	XLOC_007739	.
1665	EaChr6	1930185	1931105	XLOC_007740	XLOC_007740	.
1666	EaChr6	1933274	1933524	XLOC_007741	XLOC_007741	.
1667	EaChr6	1976170	1980587	XLOC_007742	XLOC_007742	.
1668	EaChr6	2006721	2007425	XLOC_007743	XLOC_007743	.
1669	EaChr6	2023159	2023699	XLOC_007744	XLOC_007744	.
1670	EaChr6	2045950	2046607	XLOC_007745	XLOC_007745	.
1671	EaChr6	2064158	2065963	XLOC_007746	XLOC_007746	.
1672	EaChr6	2067587	2068834	XLOC_007747	XLOC_007747	.
1673	EaChr6	2074889	2075295	XLOC_007748	XLOC_007748	.
1674	EaChr6	2090575	2091160	XLOC_007749	XLOC_007749	.
1675	EaChr6	2092508	2095018	XLOC_007750	XLOC_007750	.
1676	EaChr6	2100450	2101847	XLOC_007751	XLOC_007751	.
1677	EaChr6	2102193	2104064	XLOC_007752	XLOC_007752	.
1678	EaChr6	2117180	2117326	XLOC_007753	XLOC_007753	.
1679	EaChr6	2172171	2172464	XLOC_007754	XLOC_007754	.
1680	EaChr6	2193722	2194018	XLOC_007755	XLOC_007755	.
1681	EaChr6	2196894	2197346	XLOC_007756	XLOC_007756	.
1682	EaChr6	2221630	2222205	XLOC_007757	XLOC_007757	.
1683	EaChr6	2223312	2223878	XLOC_007758	XLOC_007758	.
1684	EaChr6	2236776	2236948	XLOC_007759	XLOC_007759	.
1685	EaChr6	2278548	2278911	XLOC_007760	XLOC_007760	.
1686	EaChr6	2279138	2279484	XLOC_007761	XLOC_007761	.
1687	EaChr6	2294289	2295237	XLOC_007762	XLOC_007762	.
1688	EaChr6	2296123	2296906	XLOC_007763	XLOC_007763	.
1689	EaChr6	2297206	2297839	XLOC_007764	XLOC_007764	.
1690	EaChr6	2309048	2309546	XLOC_007765	XLOC_007765	.
1691	EaChr6	2309557	2310633	XLOC_007766	XLOC_007766	.
1692	EaChr6	2310635	2312300	XLOC_007767	XLOC_007767	.
1693	EaChr6	2317907	2318343	XLOC_007768	XLOC_007768	.
1694	EaChr6	2319944	2320397	XLOC_007769	XLOC_007769	.
1695	EaChr6	2321008	2321369	XLOC_007770	XLOC_007770	.
1696	EaChr6	2329661	2330151	XLOC_007771	XLOC_007771	.
1697	EaChr6	2332887	2334419	XLOC_007772	XLOC_007772	.
1698	EaChr6	2336413	2336779	XLOC_007773	XLOC_007773	.
1699	EaChr6	2343575	2344007	XLOC_007774	XLOC_007774	.
1700	EaChr6	2344089	2346413	XLOC_007775	XLOC_007775	.
1701	EaChr6	2350261	2350537	XLOC_007776	XLOC_007776	.
1702	EaChr6	2372697	2373244	XLOC_007777	XLOC_007777	.
1703	EaChr6	2376297	2376551	XLOC_007778	XLOC_007778	.
1704	EaChr6	2381637	2382072	XLOC_007779	XLOC_007779	.
1705	EaChr6	2384299	2384972	XLOC_007780	XLOC_007780	.
1706	EaChr6	2385227	2385411	XLOC_007781	XLOC_007781	.
1707	EaChr6	2385539	2386813	XLOC_007782	XLOC_007782	.
1708	EaChr6	2413687	2415625	XLOC_007783	XLOC_007783	.
1709	EaChr6	2466095	2466501	XLOC_007784	XLOC_007784	.
1710	EaChr6	2473320	2474097	XLOC_007785	XLOC_007785	.
1711	EaChr6	2493741	2494204	XLOC_007786	XLOC_007786	.
1712	EaChr6	2494497	2494898	XLOC_007787	XLOC_007787	.
1713	EaChr6	2494960	2495536	XLOC_007788	XLOC_007788	.
1714	EaChr6	2505660	2506417	XLOC_007789	XLOC_007789	.
1715	EaChr6	2515214	2515781	XLOC_007790	XLOC_007790	.
1716	EaChr6	2523308	2525679	XLOC_007791	XLOC_007791	.
1717	EaChr6	2536148	2536868	XLOC_007792	XLOC_007792	.
1718	EaChr6	2548993	2549587	XLOC_007793	XLOC_007793	.
1719	EaChr6	2557086	2557455	XLOC_007794	XLOC_007794	.
1720	EaChr6	2557672	2558126	XLOC_007795	XLOC_007795	.
1721	EaChr6	2567873	2570575	XLOC_007796	XLOC_007796	.
1722	EaChr6	2576097	2579886	XLOC_007797	XLOC_007797	.
1723	EaChr6	2584405	2586997	XLOC_007798	XLOC_007798	.
1724	EaChr6	2601222	2601678	XLOC_007799	XLOC_007799	.
1725	EaChr6	2602283	2603094	XLOC_007800	XLOC_007800	.
1726	EaChr6	2603612	2603996	XLOC_007801	XLOC_007801	.
1727	EaChr6	2604079	2604673	XLOC_007802	XLOC_007802	.
1728	EaChr6	2604903	2606724	XLOC_007803	XLOC_007803	.
1729	EaChr6	2606875	2607821	XLOC_007804	XLOC_007804	.
1730	EaChr6	2608023	2608422	XLOC_007805	XLOC_007805	.
1731	EaChr6	2608497	2611192	XLOC_007806	XLOC_007806	.
1732	EaChr6	2611211	2612587	XLOC_007807	XLOC_007807	.
1733	EaChr7	28304	32176	g4320|g4320.t1	XLOC_007808	+
1734	EaChr7	54468	58802	g4322|g4322.t1	XLOC_007809	+
1735	EaChr7	68605	82203	g4323|g4323.t1	XLOC_007810	+
1736	EaChr7	98491	99895	XLOC_007811	XLOC_007811	+
1737	EaChr7	107141	109599	g4327|g4327.t1	XLOC_007812	+
1738	EaChr7	119592	123661	g4328|g4328.t1	XLOC_007813	+
1739	EaChr7	133964	145622	g4330|g4330.t1	XLOC_007814	+
1740	EaChr7	145866	155109	g4332|g4332.t1	XLOC_007815	+
1741	EaChr7	162715	173798	g4333|g4333.t1	XLOC_007816	+
1742	EaChr7	214528	219593	XLOC_007817	XLOC_007817	+
1743	EaChr7	231907	239460	g4336|g4336.t1	XLOC_007818	+
1744	EaChr7	246102	250511	g4339|g4339.t1	XLOC_007819	+
1745	EaChr7	254762	259269	g4340|g4340.t1	XLOC_007820	+
1746	EaChr7	264571	265734	XLOC_007821	XLOC_007821	+
1747	EaChr7	272287	288016	g4343|g4343.t1	XLOC_007822	+
1748	EaChr7	288493	293430	g4346|g4346.t1	XLOC_007823	+
1749	EaChr7	305927	310047	g4348|g4348.t1	XLOC_007824	+
1750	EaChr7	329734	340148	g4353|g4353.t1	XLOC_007825	+
1751	EaChr7	343754	345132	XLOC_007826	XLOC_007826	+
1752	EaChr7	346763	351226	g4356|g4356.t1	XLOC_007827	+
1753	EaChr7	351605	361146	g4357|g4357.t1	XLOC_007828	+
1754	EaChr7	395539	396282	XLOC_007829	XLOC_007829	+
1755	EaChr7	444898	448824	g4362|g4362.t1	XLOC_007830	+
1756	EaChr7	454022	459405	g4364|g4364.t1	XLOC_007831	+
1757	EaChr7	488147	489969	g4368|g4368.t1	XLOC_007832	+
1758	EaChr7	491500	498267	g4369|g4369.t1	XLOC_007833	+
1759	EaChr7	521000	522534	g4371|g4371.t1	XLOC_007834	+
1760	EaChr7	539954	545317	g4373|g4373.t1	XLOC_007835	+
1761	EaChr7	555533	568112	g4375|g4375.t1	XLOC_007836	+
1762	EaChr7	578240	578925	XLOC_007837	XLOC_007837	+
1763	EaChr7	597252	601407	g4378|g4378.t1	XLOC_007838	+
1764	EaChr7	602535	604327	XLOC_007839	XLOC_007839	+
1765	EaChr7	606664	607667	g4379|g4379.t1	XLOC_007840	+
1766	EaChr7	616959	623181	XLOC_007841	XLOC_007841	+
1767	EaChr7	626041	633678	XLOC_007842	XLOC_007842	+
1768	EaChr7	654991	658659	XLOC_007843	XLOC_007843	+
1769	EaChr7	664497	671818	g4385|g4385.t1	XLOC_007844	+
1770	EaChr7	698075	701678	XLOC_007845	XLOC_007845	+
1771	EaChr7	728610	729856	XLOC_007846	XLOC_007846	+
1772	EaChr7	746270	750600	XLOC_007847	XLOC_007847	+
1773	EaChr7	751219	765527	g4391|g4391.t1	XLOC_007848	+
1774	EaChr7	769242	773732	XLOC_007849	XLOC_007849	+
1775	EaChr7	777012	781854	g4392|g4392.t1	XLOC_007850	+
1776	EaChr7	830071	832165	XLOC_007851	XLOC_007851	+
1777	EaChr7	846380	846780	XLOC_007852	XLOC_007852	+
1778	EaChr7	849804	851277	XLOC_007853	XLOC_007853	+
1779	EaChr7	852637	856927	XLOC_007854	XLOC_007854	+
1780	EaChr7	876537	878895	g4396|g4396.t1	XLOC_007855	+
1781	EaChr7	892999	894892	XLOC_007856	XLOC_007856	+
1782	EaChr7	894897	897309	XLOC_007857	XLOC_007857	+
1783	EaChr7	897962	901486	g4398|g4398.t1	XLOC_007858	+
1784	EaChr7	920363	924604	g4400|g4400.t1	XLOC_007859	+
1785	EaChr7	925506	928882	XLOC_007860	XLOC_007860	+
1786	EaChr7	945062	952305	g4402|g4402.t1	XLOC_007861	+
1787	EaChr7	966499	967739	XLOC_007862	XLOC_007862	+
1788	EaChr7	984096	986276	XLOC_007863	XLOC_007863	+
1789	EaChr7	989695	997257	g4405|g4405.t1	XLOC_007864	+
1790	EaChr7	1001846	1002178	XLOC_007865	XLOC_007865	+
1791	EaChr7	1002207	1006870	g4407|g4407.t1	XLOC_007866	+
1792	EaChr7	1007135	1014357	g4410|g4410.t1	XLOC_007867	+
1793	EaChr7	1016023	1017418	g4412|g4412.t1	XLOC_007868	+
1794	EaChr7	1041420	1049046	g4417|g4417.t1	XLOC_007869	+
1795	EaChr7	1064609	1068295	g4419|g4419.t1	XLOC_007870	+
1796	EaChr7	1095609	1109910	g4422|g4422.t1	XLOC_007871	+
1797	EaChr7	1111094	1122846	g4423|g4423.t1	XLOC_007872	+
1798	EaChr7	1140591	1163768	g4426|g4426.t1	XLOC_007873	+
1799	EaChr7	1165592	1186970	g4429|g4429.t1	XLOC_007874	+
1800	EaChr7	1189961	1191352	XLOC_007875	XLOC_007875	+
1801	EaChr7	1192164	1206621	g4432|g4432.t1	XLOC_007876	+
1802	EaChr7	1223734	1227426	g4438|g4438.t1	XLOC_007877	+
1803	EaChr7	1243683	1245878	g4440|g4440.t1	XLOC_007878	+
1804	EaChr7	1254379	1258578	XLOC_007879	XLOC_007879	+
1805	EaChr7	1291720	1292497	XLOC_007880	XLOC_007880	+
1806	EaChr7	1308841	1310431	XLOC_007881	XLOC_007881	+
1807	EaChr7	1320242	1328965	g4447|g4447.t1	XLOC_007882	+
1808	EaChr7	1347877	1371005	g4450|g4450.t1	XLOC_007883	+
1809	EaChr7	1371114	1373268	XLOC_007884	XLOC_007884	+
1810	EaChr7	1410046	1411337	XLOC_007885	XLOC_007885	+
1811	EaChr7	1412880	1417022	g4456|g4456.t1	XLOC_007886	+
1812	EaChr7	1417034	1421305	g4457|g4457.t1	XLOC_007887	+
1813	EaChr7	1424145	1425949	XLOC_007888	XLOC_007888	+
1814	EaChr7	1428133	1432165	g4458|g4458.t1	XLOC_007889	+
1815	EaChr7	1435928	1441299	g4460|g4460.t1	XLOC_007890	+
1816	EaChr7	1441401	1450445	g4462|g4462.t1	XLOC_007891	+
1817	EaChr7	1466969	1468538	g4469|g4469.t1	XLOC_007892	+
1818	EaChr7	1492582	1495833	g4473|g4473.t1	XLOC_007893	+
1819	EaChr7	1506444	1514110	g4477|g4477.t1	XLOC_007894	+
1820	EaChr7	1516604	1520449	g4479|g4479.t1	XLOC_007895	+
1821	EaChr7	1523934	1532409	g4480|g4480.t1	XLOC_007896	+
1822	EaChr7	1532631	1533345	XLOC_007897	XLOC_007897	+
1823	EaChr7	1543017	1552535	g4486|g4486.t1	XLOC_007898	+
1824	EaChr7	1561061	1563967	g4489|g4489.t1	XLOC_007899	+
1825	EaChr7	1574570	1581495	g4492|g4492.t4	XLOC_007900	+
1826	EaChr7	1587904	1589102	XLOC_007901	XLOC_007901	+
1827	EaChr7	1603925	1612143	g4497|g4497.t3	XLOC_007902	+
1828	EaChr7	1615042	1624006	g4498|g4498.t1	XLOC_007903	+
1829	EaChr7	1625195	1626176	XLOC_007904	XLOC_007904	+
1830	EaChr7	1626581	1629161	g4500|g4500.t1	XLOC_007905	+
1831	EaChr7	1629706	1636701	XLOC_007906	XLOC_007906	+
1832	EaChr7	1639224	1648971	g4503|g4503.t1	XLOC_007907	+
1833	EaChr7	1659918	1668711	g4507|g4507.t2	XLOC_007908	+
1834	EaChr7	1690817	1692907	g4510|g4510.t1	XLOC_007909	+
1835	EaChr7	1699031	1705917	g4512|g4512.t1	XLOC_007910	+
1836	EaChr7	1721786	1738269	g4516|g4516.t1	XLOC_007911	+
1837	EaChr7	1752022	1759180	g4521|g4521.t1	XLOC_007912	+
1838	EaChr7	1762790	1777662	g4523|g4523.t1	XLOC_007913	+
1839	EaChr7	1794087	1799608	g4526|g4526.t1	XLOC_007914	+
1840	EaChr7	1810753	1823637	g4529|g4529.t1	XLOC_007915	+
1841	EaChr7	1828939	1832213	XLOC_007916	XLOC_007916	+
1842	EaChr7	1843293	1853337	g4531|g4531.t1	XLOC_007917	+
1843	EaChr7	1863804	1868004	g4534|g4534.t1	XLOC_007918	+
1844	EaChr7	1870978	1872541	g4536|g4536.t1	XLOC_007919	+
1845	EaChr7	1884514	1892803	g4538|g4538.t1	XLOC_007920	+
1846	EaChr7	1916041	1925011	g4542|g4542.t1	XLOC_007921	+
1847	EaChr7	1927591	1930003	g4543|g4543.t1	XLOC_007922	+
1848	EaChr7	1936376	1940055	g4545|g4545.t1	XLOC_007923	+
1849	EaChr7	1944191	1952930	g4547|g4547.t1	XLOC_007924	+
1850	EaChr7	1955390	1959652	g4548|g4548.t1	XLOC_007925	+
1851	EaChr7	1967933	1980609	g4550|g4550.t1	XLOC_007926	+
1852	EaChr7	1991655	1995905	XLOC_007927	XLOC_007927	+
1853	EaChr7	2003555	2024683	g4552|g4552.t1	XLOC_007928	+
1854	EaChr7	2032833	2038609	g4555|g4555.t1	XLOC_007929	+
1855	EaChr7	2041127	2042891	XLOC_007930	XLOC_007930	+
1856	EaChr7	2050761	2054828	g4559|g4559.t1	XLOC_007931	+
1857	EaChr7	2060307	2063196	XLOC_007932	XLOC_007932	+
1858	EaChr7	2068968	2073893	g4562|g4562.t1	XLOC_007933	+
1859	EaChr7	2077841	2082753	g4564|g4564.t1	XLOC_007934	+
1860	EaChr7	2087566	2092860	XLOC_007935	XLOC_007935	+
1861	EaChr7	2092869	2104768	g4567|g4567.t1	XLOC_007936	+
1862	EaChr7	2119415	2123270	g4571|g4571.t1	XLOC_007937	+
1863	EaChr7	2135155	2136665	XLOC_007938	XLOC_007938	+
1864	EaChr7	2145765	2149692	g4577|g4577.t1	XLOC_007939	+
1865	EaChr7	2154106	2161033	g4578|g4578.t1	XLOC_007940	+
1866	EaChr7	2166963	2169300	g4580|g4580.t1	XLOC_007941	+
1867	EaChr7	2178441	2183819	XLOC_007942	XLOC_007942	+
1868	EaChr7	2185185	2194338	g4582|g4582.t1	XLOC_007943	+
1869	EaChr7	2211753	2214372	XLOC_007944	XLOC_007944	+
1870	EaChr7	2255635	2262699	g4589|g4589.t1	XLOC_007945	+
1871	EaChr7	2263566	2271947	g4590|g4590.t1	XLOC_007946	+
1872	EaChr7	2275216	2284067	g4591|g4591.t1	XLOC_007947	+
1873	EaChr7	2285765	2294370	g4592|g4592.t1	XLOC_007948	+
1874	EaChr7	2297173	2298118	XLOC_007949	XLOC_007949	+
1875	EaChr7	2301629	2309217	g4593|g4593.t1	XLOC_007950	+
1876	EaChr7	2316063	2320098	g4595|g4595.t1	XLOC_007951	+
1877	EaChr7	2326934	2330116	g4596|g4596.t1	XLOC_007952	+
1878	EaChr7	2340373	2348665	g4598|g4598.t1	XLOC_007953	+
1879	EaChr7	2373092	2385023	g4601|g4601.t1	XLOC_007954	+
1880	EaChr7	2390780	2399383	g4604|g4604.t1	XLOC_007955	+
1881	EaChr7	2412864	2413649	XLOC_007956	XLOC_007956	+
1882	EaChr7	2413782	2414610	XLOC_007957	XLOC_007957	+
1883	EaChr7	2428589	2434978	XLOC_007958	XLOC_007958	+
1884	EaChr7	2440850	2455991	g4606|g4606.t1	XLOC_007959	+
1885	EaChr7	2485612	2489643	g4610|g4610.t1	XLOC_007960	+
1886	EaChr7	2502038	2508865	g4612|g4612.t1	XLOC_007961	+
1887	EaChr7	2523581	2535667	g4616|g4616.t3	XLOC_007962	+
1888	EaChr7	2535671	2539499	g4618|g4618.t1	XLOC_007963	+
1889	EaChr7	2539510	2553348	g4619|g4619.t1	XLOC_007964	+
1890	EaChr7	2558565	2563819	g4622|g4622.t1	XLOC_007965	+
1891	EaChr7	2617303	2619967	g4629|g4629.t2	XLOC_007966	+
1892	EaChr7	2654737	2666671	g4632|g4632.t1	XLOC_007967	+
1893	EaChr7	2681461	2691072	g4635|g4635.t1	XLOC_007968	+
1894	EaChr7	2710604	2712641	g4640|g4640.t1	XLOC_007969	+
1895	EaChr7	2733517	2738565	g4644|g4644.t1	XLOC_007970	+
1896	EaChr7	2746885	2763583	g4646|g4646.t1	XLOC_007971	+
1897	EaChr7	2773949	2783912	g4647|g4647.t1	XLOC_007972	+
1898	EaChr7	2798139	2799562	XLOC_007973	XLOC_007973	+
1899	EaChr7	2800479	2803871	g4648|g4648.t1	XLOC_007974	+
1900	EaChr7	2827116	2828238	XLOC_007975	XLOC_007975	+
1901	EaChr7	2867220	2868951	XLOC_007976	XLOC_007976	+
1902	EaChr7	2871898	2874001	XLOC_007977	XLOC_007977	+
1903	EaChr7	2875786	2877374	g4656|g4656.t1	XLOC_007978	+
1904	EaChr7	2885392	2896994	g4658|g4658.t1	XLOC_007979	+
1905	EaChr7	2900450	2903792	g4660|g4660.t1	XLOC_007980	+
1906	EaChr7	2906019	2910424	g4661|g4661.t1	XLOC_007981	+
1907	EaChr7	2912078	2913961	g4662|g4662.t1	XLOC_007982	+
1908	EaChr7	2914936	2920204	g4663|g4663.t1	XLOC_007983	+
1909	EaChr7	2920496	2927506	g4664|g4664.t1	XLOC_007984	+
1910	EaChr7	2930894	2935700	XLOC_007985	XLOC_007985	+
1911	EaChr7	2945719	2952682	g4666|g4666.t1	XLOC_007986	+
1912	EaChr7	2993333	2999363	g4670|g4670.t1	XLOC_007987	+
1913	EaChr7	23005	26471	g4319|g4319.t1	XLOC_007988	-
1914	EaChr7	32914	41357	g4321|g4321.t1	XLOC_007989	-
1915	EaChr7	69672	71158	XLOC_007990	XLOC_007990	-
1916	EaChr7	77573	85985	g4324|g4324.t1	XLOC_007991	-
1917	EaChr7	90797	96982	g4325|g4325.t1	XLOC_007992	-
1918	EaChr7	100168	107008	g4326|g4326.t1	XLOC_007993	-
1919	EaChr7	125231	129192	g4329|g4329.t1	XLOC_007994	-
1920	EaChr7	144204	147565	g4331|g4331.t1	XLOC_007995	-
1921	EaChr7	156056	161900	XLOC_007996	XLOC_007996	-
1922	EaChr7	170918	182698	g4334|g4334.t1	XLOC_007997	-
1923	EaChr7	183873	188031	g4335|g4335.t1	XLOC_007998	-
1924	EaChr7	200235	202351	XLOC_007999	XLOC_007999	-
1925	EaChr7	224035	224501	XLOC_008000	XLOC_008000	-
1926	EaChr7	237683	243287	g4338|g4338.t1	XLOC_008001	-
1927	EaChr7	259205	264460	g4341|g4341.t1	XLOC_008002	-
1928	EaChr7	266319	268873	g4342|g4342.t1	XLOC_008003	-
1929	EaChr7	293080	295145	XLOC_008004	XLOC_008004	-
1930	EaChr7	299530	306173	g4347|g4347.t1	XLOC_008005	-
1931	EaChr7	312637	324106	g4349|g4349.t1	XLOC_008006	-
1932	EaChr7	324833	326663	g4351|g4351.t1	XLOC_008007	-
1933	EaChr7	338990	344158	g4354|g4354.t1	XLOC_008008	-
1934	EaChr7	345094	346269	g4355|g4355.t1	XLOC_008009	-
1935	EaChr7	372338	374841	XLOC_008010	XLOC_008010	-
1936	EaChr7	375280	375979	XLOC_008011	XLOC_008011	-
1937	EaChr7	381948	391838	g4359|g4359.t1	XLOC_008012	-
1938	EaChr7	396141	399794	g4360|g4360.t1	XLOC_008013	-
1939	EaChr7	403954	406014	XLOC_008014	XLOC_008014	-
1940	EaChr7	436115	444413	g4361|g4361.t1	XLOC_008015	-
1941	EaChr7	448414	451780	g4363|g4363.t1	XLOC_008016	-
1942	EaChr7	460323	461806	XLOC_008017	XLOC_008017	-
1943	EaChr7	467387	472744	g4366|g4366.t1	XLOC_008018	-
1944	EaChr7	483999	488092	g4367|g4367.t1	XLOC_008019	-
1945	EaChr7	523548	528174	g4372|g4372.t1	XLOC_008020	-
1946	EaChr7	552539	556475	XLOC_008021	XLOC_008021	-
1947	EaChr7	568352	577230	g4376|g4376.t1	XLOC_008022	-
1948	EaChr7	585715	589261	g4377|g4377.t1	XLOC_008023	-
1949	EaChr7	607916	614612	g4380|g4380.t1	XLOC_008024	-
1950	EaChr7	624219	626117	XLOC_008025	XLOC_008025	-
1951	EaChr7	636914	647915	g4381|g4381.t1	XLOC_008026	-
1952	EaChr7	648102	652638	g4382|g4382.t1	XLOC_008027	-
1953	EaChr7	657512	661937	g4384|g4384.t1	XLOC_008028	-
1954	EaChr7	670822	673010	g4386|g4386.t1	XLOC_008029	-
1955	EaChr7	677203	681144	g4387|g4387.t1	XLOC_008030	-
1956	EaChr7	686933	696273	g4388|g4388.t1	XLOC_008031	-
1957	EaChr7	699442	712511	g4390|g4390.t1	XLOC_008032	-
1958	EaChr7	712688	714240	XLOC_008033	XLOC_008033	-
1959	EaChr7	718205	720472	XLOC_008034	XLOC_008034	-
1960	EaChr7	724434	737033	XLOC_008035	XLOC_008035	-
1961	EaChr7	738667	746128	XLOC_008036	XLOC_008036	-
1962	EaChr7	763740	770487	XLOC_008037	XLOC_008037	-
1963	EaChr7	785771	786840	XLOC_008038	XLOC_008038	-
1964	EaChr7	796269	800414	XLOC_008039	XLOC_008039	-
1965	EaChr7	808526	815556	g4393|g4393.t1	XLOC_008040	-
1966	EaChr7	818264	825467	XLOC_008041	XLOC_008041	-
1967	EaChr7	832482	835642	XLOC_008042	XLOC_008042	-
1968	EaChr7	840758	845242	g4394|g4394.t1	XLOC_008043	-
1969	EaChr7	858332	862454	XLOC_008044	XLOC_008044	-
1970	EaChr7	862602	873389	g4395|g4395.t1	XLOC_008045	-
1971	EaChr7	874954	876466	XLOC_008046	XLOC_008046	-
1972	EaChr7	876537	886878	g4397|g4397.t1	XLOC_008047	-
1973	EaChr7	903789	905140	XLOC_008048	XLOC_008048	-
1974	EaChr7	906577	916252	g4399|g4399.t1	XLOC_008049	-
1975	EaChr7	938092	944366	g4401|g4401.t1	XLOC_008050	-
1976	EaChr7	951548	962706	g4403|g4403.t1	XLOC_008051	-
1977	EaChr7	969183	983978	g4404|g4404.t1	XLOC_008052	-
1978	EaChr7	997382	1000394	g4406|g4406.t1	XLOC_008053	-
1979	EaChr7	1002331	1007899	g4408|g4408.t1	XLOC_008054	-
1980	EaChr7	1008214	1011888	g4409|g4409.t1	XLOC_008055	-
1981	EaChr7	1014289	1016955	g4411|g4411.t1	XLOC_008056	-
1982	EaChr7	1019199	1027523	g4413|g4413.t1	XLOC_008057	-
1983	EaChr7	1045156	1052955	g4418|g4418.t1	XLOC_008058	-
1984	EaChr7	1069910	1078752	g4420|g4420.t1	XLOC_008059	-
1985	EaChr7	1079180	1087611	g4421|g4421.t1	XLOC_008060	-
1986	EaChr7	1122046	1128060	XLOC_008061	XLOC_008061	-
1987	EaChr7	1136126	1140811	g4424|g4424.t1	XLOC_008062	-
1988	EaChr7	1149766	1151027	XLOC_008063	XLOC_008063	-
1989	EaChr7	1166201	1168922	g4428|g4428.t1	XLOC_008064	-
1990	EaChr7	1182863	1191352	g4431|g4431.t4	XLOC_008065	-
1991	EaChr7	1191703	1192180	XLOC_008066	XLOC_008066	-
1992	EaChr7	1205053	1211479	g4435|g4435.t1	XLOC_008067	-
1993	EaChr7	1212155	1217083	g4436|g4436.t1	XLOC_008068	-
1994	EaChr7	1218050	1223105	g4437|g4437.t1	XLOC_008069	-
1995	EaChr7	1223262	1223649	XLOC_008070	XLOC_008070	-
1996	EaChr7	1228558	1234616	g4439|g4439.t1	XLOC_008071	-
1997	EaChr7	1245804	1269336	g4441|g4441.t1	XLOC_008072	-
1998	EaChr7	1271468	1284829	g4444|g4444.t1	XLOC_008073	-
[truncated: 7,763 more rows]
